# Supplementary material for: (1R*,21S*,22R*,24S*)-Methyl ethyl 2-[23-hy­droxy-22,24-diphenyl-8,11,14-trioxa-25-aza­tetra­cyclo­[19.3.1.02,7.015,20]penta­cosa-2,4,6,15(20),16,18-hexaen-25-yl]but-2-enedioate
Source: Acta Crystallogr Sect E Struct Rep Online. 2013 Jun 8;69(Pt 7):o1023–4. doi: 10.1107/S1600536813014748 (PMC3772461; doi:10.1107/S1600536813014748)
Supplement: Supplementary file 1 [file e-69-o1023-sup1.cif]

##############################################################################
#                                                                            #
# This CIF contains the data in a paper accepted for publication in          #
# Acta Crystallographica Section E. It conforms to the requirements of       #
# Notes for Authors for Acta Crystallographica Section E, and has been       #
# peer reviewed under the auspices of the IUCr Commission on Journals.       #
#                                                                            #
# Full details of the Crystallographic Information File format               #
# are given in the paper "The Crystallographic Information File (CIF):       #
# a New Standard Archive File for Crystallography" by S. R. Hall, F. H.      #
# Allen and I. D. Brown [Acta Cryst. (1991), A47, 655-685].                  #
#                                                                            #
# The current version of the core CIF dictionary is obtainable from          #
# ftp://ftp.iucr.org/pub/cif_core.dic.                                       #
#                                                                            #
# Software is freely available for graphical display of the structure(s)     #
# in this CIF. For information consult the CIF software page                 #
# http://www.iucr.org/resources/cif/software.                                #
#                                                                            #
# This file may be used for bona fide research purposes within the           #
# scientific community so long as proper attribution is given to the journal # 
# article from which it was obtained.                                        #
#                                                                            #
##############################################################################
data_global
_audit_creation_method     'from SHELXL97 CIF and IUCr SHELXL97-template'
_journal_date_recd_electronic     2013-05-14
_journal_date_accepted     2013-05-28
_journal_name_full     'Acta Crystallographica, Section E'
_journal_year     2013
_journal_volume     69
_journal_issue      7
_journal_page_first     o1023
_journal_page_last     o1024
_journal_paper_category     QO
_journal_paper_doi     10.1107/S1600536813014748
_journal_coeditor_code     RK2405
_publ_contact_author_name     'Truong Hong Hieu'
_publ_contact_author_address
;
Department of Chemistry, Vietnam National University, 144 Xuan Thuy, Cau Giay,
Hanoi, Vietnam
;
_publ_contact_author_email     'thh1101@yahoo.com'
_publ_contact_author_fax     '+844-37-54-74-29'
_publ_contact_author_phone     '+844-37-54-70-15'
_publ_section_title
;\
(1<i>R</i>*,21<i>S</i>*,22<i>R</i>*,24<i>S</i>*)-Methyl ethyl
2-[23-hydroxy-22,24-diphenyl-8,11,14-trioxa-25-azatetracyclo[19.3.1.0^2,\
7^.0^15,20^]pentacosa-2,4,6,15(20),16,18-hexaen-25-yl]but-2-enedioate
;
loop_
    _publ_author_name
    _publ_author_footnote
    _publ_author_address
    'Truong Hong Hieu' .
;
Department of Chemistry, Vietnam National University, 144 Xuan Thuy, Cau Giay,
Hanoi, Vietnam
;
    'Le Tuan Anh' .
;
Department of Chemistry, Vietnam National University, 144 Xuan Thuy, Cau Giay,
Hanoi, Vietnam
;
    'Anatoly T. Soldatenkov' .
;
Organic Chemistry Department, Russian Peoples Friendship University,
Miklukho-Maklaya St. 6, Moscow, 117198, Russian Federation
;
    'Olga S. Gorchakova' .
;
Organic Chemistry Department, Russian Peoples Friendship University,
Miklukho-Maklaya St. 6, Moscow, 117198, Russian Federation
;
    'Victor N. Khrustalev' .
;
X-Ray Structural Centre,
A.N. Nesmeyanov Institute of Organoelement Compounds,
Russian Academy of Sciences,
28 Vavilov St., B-334, Moscow 119991, Russian Federation
;
data_I
_audit_creation_method     'SHELXL97'
_chemical_name_systematic
;\
(1<i>R</i>*,21<i>S</i>*,22<i>R</i>*,24<i>S</i>*)-Methyl ethyl
2-[23-hydroxy-22,24-diphenyl-8,11,14-trioxa-25-\
azatetracyclo[19.3.1.0^2,7^.0^15,20^]pentacosa-\
2,4,6,15(20),16,18-hexaen-25-yl]but-2-enedioate
;
_chemical_name_common     ?
_chemical_formula_moiety     'C40 H41 N O8'
_chemical_formula_sum     'C40 H41 N O8'
_chemical_formula_weight     663.74
_chemical_melting_point_gt     526
_chemical_melting_point_lt     528
_symmetry_cell_setting     monoclinic
_symmetry_space_group_name_H-M     'P 21/n'
_symmetry_space_group_name_Hall     '-P 2yn'
loop_
    _symmetry_equiv_pos_as_xyz
    'x, y, z'
    '-x+1/2, y+1/2, -z+1/2'
    '-x, -y, -z'
    'x-1/2, -y-1/2, z-1/2'
_cell_length_a     11.6594(4)
_cell_length_b     19.3088(6)
_cell_length_c     15.8522(5)
_cell_angle_alpha     90.00
_cell_angle_beta     108.8870(10)
_cell_angle_gamma     90.00
_cell_volume     3376.64(19)
_cell_formula_units_Z     4
_cell_measurement_reflns_used     9431
_cell_measurement_theta_min     2.51
_cell_measurement_theta_max     30.35
_cell_measurement_temperature     100(2)
_exptl_crystal_description     'prism'
_exptl_crystal_colour     'colourless'
_exptl_crystal_size_max     0.18
_exptl_crystal_size_mid     0.15
_exptl_crystal_size_min     0.12
_exptl_crystal_density_diffrn     1.306
_exptl_crystal_density_meas     ?
_exptl_crystal_density_method     'not measured'
_exptl_crystal_F_000     1408
_exptl_absorpt_coefficient_mu     0.091
_exptl_absorpt_correction_type     multi-scan
_exptl_absorpt_process_details     '(<i>SADABS</i>; Bruker, 2003)'
_exptl_absorpt_correction_T_min     0.984
_exptl_absorpt_correction_T_max     0.989
_exptl_special_details     ?
_diffrn_ambient_temperature     100(2)
_diffrn_radiation_type     'MoK\a'
_diffrn_radiation_wavelength     0.71073
_diffrn_radiation_source     'fine-focus sealed tube'
_diffrn_radiation_monochromator     'graphite'
_diffrn_measurement_device_type     'Bruker APEXII CCD'
_diffrn_measurement_method     '\f and \w scans'
_diffrn_detector_area_resol_mean     ?
_diffrn_reflns_number     44045
_diffrn_reflns_av_R_equivalents     0.0405
_diffrn_reflns_av_sigmaI/netI     0.0332
_diffrn_reflns_theta_min     1.72
_diffrn_reflns_theta_max     30.00
_diffrn_reflns_theta_full     30.00
_diffrn_measured_fraction_theta_max     1.000
_diffrn_measured_fraction_theta_full     1.000
_diffrn_reflns_limit_h_min     -16
_diffrn_reflns_limit_h_max     16
_diffrn_reflns_limit_k_min     -27
_diffrn_reflns_limit_k_max     27
_diffrn_reflns_limit_l_min     -22
_diffrn_reflns_limit_l_max     22
_refine_special_details
;
Refinement of <i>F</i>^2^ against ALL reflections. The weighted
<i>R</i>-factor <i>wR</i> and goodness of fit <i>S</i> are based on
<i>F</i>^2^, conventional <i>R</i>-factors <i>R</i> are based on <i>F</i>,
with <i>F</i> set to zero for negative <i>F</i>^2^. The threshold expression
of <i>F</i>^2^ > \s(<i>F</i>^2^) is used only for calculating
<i>R</i>-factors(gt) <i>etc</i>. and is not relevant to the choice of
reflections for refinement. <i>R</i>-factors based on <i>F</i>^2^ are
statistically about twice as large as those based on <i>F</i>, and
<i>R</i>-factors based on ALL data will be even larger.
;
_reflns_number_total     9846
_reflns_number_gt     6852
_reflns_threshold_expression     I>2\s(I)
_refine_ls_structure_factor_coef     Fsqd
_refine_ls_matrix_type     full
_refine_ls_R_factor_all     0.0779
_refine_ls_R_factor_gt     0.0482
_refine_ls_wR_factor_gt     0.1238
_refine_ls_wR_factor_ref     0.1355
_refine_ls_goodness_of_fit_ref     1.000
_refine_ls_restrained_S_all     1.011
_refine_ls_number_reflns     9846
_refine_ls_number_parameters     452
_refine_ls_number_restraints     4
_refine_ls_hydrogen_treatment     mixed
_refine_ls_weighting_scheme     calc
_refine_ls_weighting_details
          'calc w=1/[\s^2^(Fo^2^)+(0.0675P)^2^+0.867P] where P=(Fo^2^+2Fc^2^)/3'
_atom_sites_solution_hydrogens     difmap
_atom_sites_solution_primary     direct
_atom_sites_solution_secondary     difmap
_refine_ls_shift/su_max     0.000
_refine_ls_shift/su_mean     0.000
_refine_diff_density_max     0.419
_refine_diff_density_min     -0.477
_refine_ls_extinction_method     'none'
_refine_ls_extinction_coef     ?
loop_
    _atom_type_symbol
    _atom_type_description
    _atom_type_scat_dispersion_real
    _atom_type_scat_dispersion_imag
    _atom_type_scat_source
    'C' 'C' 0.0033 0.0016
                         'International Tables Vol C Tables 4.2.6.8 and 6.1.1.4'
    'H' 'H' 0.0000 0.0000
                         'International Tables Vol C Tables 4.2.6.8 and 6.1.1.4'
    'N' 'N' 0.0061 0.0033
                         'International Tables Vol C Tables 4.2.6.8 and 6.1.1.4'
    'O' 'O' 0.0106 0.0060
                         'International Tables Vol C Tables 4.2.6.8 and 6.1.1.4'
_computing_data_collection     '<i>APEX2</i> (Bruker, 2005)'
_computing_cell_refinement     '<i>SAINT</i> (Bruker, 2001)'
_computing_data_reduction     '<i>SAINT</i> (Bruker, 2001)'
_computing_structure_solution     '<i>SHELXTL</i> (Sheldrick, 2008)'
_computing_structure_refinement     '<i>SHELXTL</i> (Sheldrick, 2008)'
_computing_molecular_graphics     '<i>SHELXTL</i> (Sheldrick, 2008)'
_computing_publication_material     '<i>SHELXTL</i> (Sheldrick, 2008)'
loop_
    _atom_site_type_symbol
    _atom_site_label
    _atom_site_fract_x
    _atom_site_fract_y
    _atom_site_fract_z
    _atom_site_U_iso_or_equiv
    _atom_site_adp_type
    _atom_site_calc_flag
    _atom_site_refinement_flags
    _atom_site_occupancy
    _atom_site_symmetry_multiplicity
    _atom_site_disorder_assembly
    _atom_site_disorder_group
    C C1 0.49983(11) 0.57458(7) 0.29788(8) 0.0224(2) Uani d . 1 1 . .
    H H1 0.5405 0.5351 0.3371 0.027 Uiso calc R 1 1 . .
    C C2 0.53553(12) 0.57269(7) 0.21364(9) 0.0252(3) Uani d . 1 1 . .
    C C3 0.61542(13) 0.52223(9) 0.20458(10) 0.0342(3) Uani d . 1 1 . .
    H H3 0.6468 0.4898 0.2514 0.041 Uiso calc R 1 1 . .
    C C4 0.65123(15) 0.51760(11) 0.12888(12) 0.0442(4) Uani d . 1 1 . .
    H H4 0.7066 0.4827 0.1247 0.053 Uiso calc R 1 1 . .
    C C5 0.60556(16) 0.56398(11) 0.06046(11) 0.0459(4) Uani d . 1 1 . .
    H H5 0.6289 0.5610 0.0085 0.055 Uiso calc R 1 1 . .
    C C6 0.52562(15) 0.61508(10) 0.06706(10) 0.0404(4) Uani d . 1 1 . .
    H H6 0.4945 0.6470 0.0196 0.049 Uiso calc R 1 1 . .
    C C7 0.49050(13) 0.61998(8) 0.14288(9) 0.0298(3) Uani d . 1 1 . .
    O O8 0.41266(10) 0.66954(6) 0.15329(7) 0.0355(2) Uani d . 1 1 . .
    C C9 0.35409(15) 0.71378(10) 0.07948(11) 0.0403(4) Uani d . 1 1 . .
    H H9A 0.3138 0.6859 0.0256 0.048 Uiso calc R 1 1 . .
    H H9B 0.4141 0.7447 0.0665 0.048 Uiso calc R 1 1 . .
    C C10 0.26254(15) 0.75544(9) 0.10525(12) 0.0404(4) Uani d . 1 1 . .
    H H10A 0.3006 0.7767 0.1646 0.048 Uiso calc R 1 1 . .
    H H10B 0.2304 0.7929 0.0614 0.048 Uiso calc R 1 1 . .
    O O11 0.16716(10) 0.71066(6) 0.10756(7) 0.0379(3) Uani d . 1 1 . .
    C C12 0.09276(16) 0.73823(9) 0.15415(11) 0.0388(4) Uani d . 1 1 . .
    H H12A 0.0314 0.7696 0.1147 0.047 Uiso calc R 1 1 . .
    H H12B 0.1426 0.7651 0.2063 0.047 Uiso calc R 1 1 . .
    C C13 0.03124(14) 0.67958(9) 0.18435(10) 0.0344(3) Uani d . 1 1 . .
    H H13A -0.0326 0.6975 0.2072 0.041 Uiso calc R 1 1 . .
    H H13B -0.0066 0.6477 0.1341 0.041 Uiso calc R 1 1 . .
    O O14 0.12256(9) 0.64436(5) 0.25342(7) 0.0313(2) Uani d . 1 1 . .
    C C15 0.09638(12) 0.58011(7) 0.27916(9) 0.0258(3) Uani d . 1 1 . .
    C C16 -0.02065(13) 0.55346(9) 0.25550(10) 0.0333(3) Uani d . 1 1 . .
    H H16 -0.0872 0.5801 0.2198 0.040 Uiso calc R 1 1 . .
    C C17 -0.03998(14) 0.48800(10) 0.28412(11) 0.0393(4) Uani d . 1 1 . .
    H H17 -0.1200 0.4700 0.2681 0.047 Uiso calc R 1 1 . .
    C C18 0.05563(14) 0.44881(9) 0.33557(11) 0.0366(3) Uani d . 1 1 . .
    H H18 0.0419 0.4041 0.3554 0.044 Uiso calc R 1 1 . .
    C C19 0.17243(13) 0.47531(8) 0.35823(9) 0.0282(3) Uani d . 1 1 . .
    H H19 0.2383 0.4479 0.3932 0.034 Uiso calc R 1 1 . .
    C C20 0.19565(12) 0.54073(7) 0.33120(8) 0.0231(3) Uani d . 1 1 . .
    C C21 0.32667(11) 0.56407(7) 0.35540(8) 0.0208(2) Uani d . 1 1 . .
    H H21 0.3779 0.5290 0.3974 0.025 Uiso calc R 1 1 . .
    C C22 0.35632(12) 0.63557(7) 0.40031(8) 0.0221(2) Uani d . 1 1 . .
    H H22 0.3200 0.6712 0.3534 0.027 Uiso calc R 1 1 . .
    C C23 0.49512(12) 0.64603(7) 0.43145(8) 0.0232(3) Uani d . 1 1 . .
    H H23 0.5143 0.6929 0.4594 0.028 Uiso calc R 1 1 . .
    O O23 0.55753(9) 0.59506(6) 0.49501(6) 0.0281(2) Uani d . 1 1 . .
    H H23O 0.5347(18) 0.5986(10) 0.5383(14) 0.045(5) Uiso d . 1 1 . .
    C C24 0.53900(12) 0.64288(7) 0.35017(8) 0.0233(3) Uani d . 1 1 . .
    H H24 0.4960 0.6809 0.3094 0.028 Uiso calc R 1 1 . .
    N N25 0.36706(9) 0.56630(6) 0.27489(7) 0.0216(2) Uani d . 1 1 . .
    C C26 0.30571(12) 0.64843(8) 0.47576(9) 0.0271(3) Uani d . 1 1 . .
    C C27 0.27685(14) 0.71585(9) 0.49246(12) 0.0411(4) Uani d . 1 1 . .
    H H27 0.2883 0.7525 0.4560 0.049 Uiso calc R 1 1 . .
    C C28 0.23144(16) 0.73048(13) 0.56181(14) 0.0586(6) Uani d . 1 1 . .
    H H28 0.2143 0.7770 0.5734 0.070 Uiso calc R 1 1 . .
    C C29 0.21149(18) 0.67744(15) 0.61346(13) 0.0632(7) Uani d . 1 1 . .
    H H29 0.1788 0.6871 0.6599 0.076 Uiso calc R 1 1 . .
    C C30 0.23885(18) 0.61087(14) 0.59774(12) 0.0576(6) Uani d . 1 1 . .
    H H30 0.2242 0.5743 0.6330 0.069 Uiso calc R 1 1 . .
    C C31 0.28807(15) 0.59595(10) 0.53049(10) 0.0387(4) Uani d . 1 1 . .
    H H31 0.3097 0.5497 0.5220 0.046 Uiso calc R 1 1 . .
    C C32 0.67345(12) 0.65566(8) 0.36966(9) 0.0271(3) Uani d . 1 1 . .
    C C33 0.76284(13) 0.61124(9) 0.42065(10) 0.0328(3) Uani d . 1 1 . .
    H H33 0.7403 0.5717 0.4472 0.039 Uiso calc R 1 1 . .
    C C34 0.88485(14) 0.62371(10) 0.43350(11) 0.0418(4) Uani d . 1 1 . .
    H H34 0.9446 0.5927 0.4686 0.050 Uiso calc R 1 1 . .
    C C35 0.91940(16) 0.68080(12) 0.39551(12) 0.0501(5) Uani d . 1 1 . .
    H H35 1.0027 0.6896 0.4046 0.060 Uiso calc R 1 1 . .
    C C36 0.83257(17) 0.72469(11) 0.34460(14) 0.0534(5) Uani d . 1 1 . .
    H H36 0.8558 0.7640 0.3179 0.064 Uiso calc R 1 1 . .
    C C37 0.71051(15) 0.71244(9) 0.33146(12) 0.0410(4) Uani d . 1 1 . .
    H H37 0.6514 0.7435 0.2957 0.049 Uiso calc R 1 1 . .
    C C38 0.31867(12) 0.51263(7) 0.21213(8) 0.0228(2) Uani d . 1 1 . .
    C C39 0.22377(12) 0.52554(8) 0.14012(9) 0.0277(3) Uani d . 1 1 . .
    H H39 0.1989 0.5724 0.1289 0.033 Uiso calc R 1 1 . .
    C C40 0.15353(13) 0.47283(9) 0.07592(10) 0.0331(3) Uani d . 1 1 . .
    O O40 0.13153(11) 0.47494(7) -0.00366(7) 0.0477(3) Uani d . 1 1 . .
    O O41 0.11288(10) 0.42495(6) 0.11879(8) 0.0414(3) Uani d D 1 1 B .
    C C41 0.02979(17) 0.37424(10) 0.06340(12) 0.0507(5) Uani d D 1 1 . .
    H H41A 0.0732 0.3440 0.0333 0.061 Uiso calc PR 0.70 1 A 1
    H H41B -0.0366 0.3980 0.0171 0.061 Uiso calc PR 0.70 1 A 1
    H H41C 0.0753 0.3329 0.0553 0.061 Uiso d PR 0.30 1 A 2
    H H41D -0.0125 0.3943 0.0039 0.061 Uiso d PR 0.30 1 A 2
    C C42 -0.0209(4) 0.33185(17) 0.1222(2) 0.0801(13) Uani d PD 0.70 1 B 1
    H H42A 0.0446 0.3055 0.1645 0.120 Uiso calc PR 0.70 1 B 1
    H H42B -0.0820 0.2998 0.0855 0.120 Uiso calc PR 0.70 1 B 1
    H H42C -0.0584 0.3625 0.1550 0.120 Uiso calc PR 0.70 1 B 1
    C C42' -0.0642(6) 0.3559(5) 0.1058(5) 0.0801(13) Uani d PD 0.30 1 B 2
    H H42D -0.1233 0.3936 0.0962 0.120 Uiso calc PR 0.30 1 B 2
    H H42E -0.0249 0.3488 0.1699 0.120 Uiso calc PR 0.30 1 B 2
    H H42F -0.1057 0.3132 0.0790 0.120 Uiso calc PR 0.30 1 B 2
    C C43 0.37713(12) 0.44258(7) 0.23154(9) 0.0253(3) Uani d . 1 1 . .
    O O43 0.42283(11) 0.41895(6) 0.30529(7) 0.0355(2) Uani d . 1 1 . .
    O O44 0.37842(10) 0.41068(5) 0.15658(7) 0.0331(2) Uani d . 1 1 . .
    C C44 0.4458(2) 0.34731(10) 0.16785(13) 0.0523(5) Uani d . 1 1 . .
    H H44A 0.4741 0.3403 0.1166 0.078 Uiso calc R 1 1 . .
    H H44B 0.3937 0.3085 0.1721 0.078 Uiso calc R 1 1 . .
    H H44C 0.5157 0.3498 0.2225 0.078 Uiso calc R 1 1 . .
loop_
    _atom_site_aniso_label
    _atom_site_aniso_U_11
    _atom_site_aniso_U_22
    _atom_site_aniso_U_33
    _atom_site_aniso_U_12
    _atom_site_aniso_U_13
    _atom_site_aniso_U_23
    C1 0.0179(5) 0.0297(6) 0.0198(6) -0.0009(5) 0.0065(5) 0.0019(5)
    C2 0.0191(6) 0.0362(7) 0.0211(6) -0.0037(5) 0.0075(5) -0.0021(5)
    C3 0.0250(7) 0.0477(9) 0.0305(7) 0.0035(6) 0.0100(6) -0.0024(6)
    C4 0.0306(8) 0.0663(12) 0.0391(9) 0.0067(8) 0.0162(7) -0.0098(8)
    C5 0.0351(8) 0.0795(13) 0.0285(8) -0.0013(8) 0.0178(7) -0.0057(8)
    C6 0.0368(8) 0.0633(11) 0.0249(7) -0.0022(8) 0.0150(6) 0.0038(7)
    C7 0.0258(7) 0.0423(8) 0.0225(6) -0.0036(6) 0.0093(5) 0.0006(6)
    O8 0.0399(6) 0.0437(6) 0.0248(5) 0.0099(5) 0.0131(4) 0.0109(4)
    C9 0.0382(8) 0.0535(10) 0.0289(8) 0.0028(7) 0.0103(6) 0.0185(7)
    C10 0.0393(9) 0.0396(9) 0.0391(9) 0.0022(7) 0.0084(7) 0.0158(7)
    O11 0.0379(6) 0.0427(6) 0.0349(6) -0.0014(5) 0.0141(5) 0.0001(5)
    C12 0.0434(9) 0.0385(8) 0.0346(8) 0.0119(7) 0.0128(7) 0.0074(7)
    C13 0.0283(7) 0.0439(9) 0.0287(7) 0.0120(6) 0.0062(6) 0.0068(6)
    O14 0.0245(5) 0.0342(5) 0.0304(5) 0.0024(4) 0.0022(4) 0.0063(4)
    C15 0.0219(6) 0.0337(7) 0.0225(6) 0.0005(5) 0.0079(5) -0.0014(5)
    C16 0.0194(6) 0.0489(9) 0.0306(7) 0.0014(6) 0.0066(5) 0.0007(6)
    C17 0.0218(7) 0.0586(10) 0.0371(8) -0.0110(7) 0.0089(6) 0.0012(7)
    C18 0.0312(8) 0.0433(9) 0.0349(8) -0.0113(6) 0.0104(6) 0.0044(7)
    C19 0.0244(6) 0.0345(7) 0.0259(6) -0.0030(5) 0.0084(5) 0.0030(5)
    C20 0.0199(6) 0.0313(7) 0.0189(6) -0.0015(5) 0.0075(5) -0.0013(5)
    C21 0.0191(6) 0.0260(6) 0.0174(5) 0.0001(5) 0.0062(4) 0.0012(5)
    C22 0.0206(6) 0.0260(6) 0.0194(6) 0.0007(5) 0.0060(5) 0.0008(5)
    C23 0.0211(6) 0.0277(6) 0.0200(6) -0.0023(5) 0.0056(5) 0.0011(5)
    O23 0.0226(5) 0.0426(6) 0.0190(4) 0.0026(4) 0.0068(4) 0.0057(4)
    C24 0.0206(6) 0.0294(6) 0.0198(6) -0.0033(5) 0.0063(5) 0.0016(5)
    N25 0.0179(5) 0.0291(6) 0.0183(5) -0.0019(4) 0.0064(4) -0.0014(4)
    C26 0.0181(6) 0.0390(8) 0.0226(6) -0.0005(5) 0.0046(5) -0.0060(5)
    C27 0.0292(8) 0.0450(9) 0.0487(9) 0.0000(7) 0.0121(7) -0.0143(8)
    C28 0.0341(9) 0.0770(14) 0.0624(13) 0.0076(9) 0.0125(9) -0.0398(11)
    C29 0.0378(10) 0.120(2) 0.0341(9) 0.0092(11) 0.0150(8) -0.0224(11)
    C30 0.0445(10) 0.1052(18) 0.0279(8) 0.0089(11) 0.0183(8) 0.0054(10)
    C31 0.0378(8) 0.0556(10) 0.0256(7) 0.0054(7) 0.0141(6) 0.0045(7)
    C32 0.0242(6) 0.0374(7) 0.0201(6) -0.0084(5) 0.0077(5) -0.0040(5)
    C33 0.0238(7) 0.0462(9) 0.0284(7) -0.0037(6) 0.0085(6) -0.0019(6)
    C34 0.0243(7) 0.0674(12) 0.0326(8) -0.0023(7) 0.0079(6) -0.0099(8)
    C35 0.0290(8) 0.0812(14) 0.0439(10) -0.0225(9) 0.0169(7) -0.0183(9)
    C36 0.0415(10) 0.0658(13) 0.0567(11) -0.0256(9) 0.0212(9) 0.0018(10)
    C37 0.0351(8) 0.0476(10) 0.0412(9) -0.0124(7) 0.0135(7) 0.0057(7)
    C38 0.0211(6) 0.0288(6) 0.0201(6) -0.0008(5) 0.0087(5) -0.0018(5)
    C39 0.0243(6) 0.0361(7) 0.0222(6) 0.0027(5) 0.0068(5) -0.0035(5)
    C40 0.0239(7) 0.0449(9) 0.0267(7) 0.0066(6) 0.0029(5) -0.0089(6)
    O40 0.0460(7) 0.0662(8) 0.0248(6) 0.0053(6) 0.0029(5) -0.0115(5)
    O41 0.0369(6) 0.0493(7) 0.0343(6) -0.0101(5) 0.0064(5) -0.0150(5)
    C41 0.0451(10) 0.0455(10) 0.0510(11) -0.0062(8) 0.0007(8) -0.0205(8)
    C42 0.105(3) 0.058(2) 0.069(2) -0.025(2) 0.018(2) -0.0062(18)
    C42' 0.105(3) 0.058(2) 0.069(2) -0.025(2) 0.018(2) -0.0062(18)
    C43 0.0236(6) 0.0290(7) 0.0240(6) -0.0014(5) 0.0088(5) -0.0024(5)
    O43 0.0450(6) 0.0329(6) 0.0271(5) 0.0062(5) 0.0096(5) 0.0039(4)
    O44 0.0392(6) 0.0345(6) 0.0277(5) 0.0094(5) 0.0137(4) -0.0024(4)
    C44 0.0783(14) 0.0416(9) 0.0440(10) 0.0261(9) 0.0296(10) 0.0034(8)
_geom_special_details
;
All s.u.'s (except the s.u. in the dihedral angle between two l.s. planes)
are estimated using the full covariance matrix. The cell s.u.'s are taken
into account individually in the estimation of s.u.'s in distances, angles
and torsion angles; correlations between s.u.'s in cell parameters are only
used when they are defined by crystal symmetry. An approximate (isotropic)
treatment of cell s.u.'s is used for estimating s.u.'s involving l.s. planes.
;
loop_
    _geom_bond_atom_site_label_1
    _geom_bond_atom_site_label_2
    _geom_bond_site_symmetry_2
    _geom_bond_distance
    _geom_bond_publ_flag
    C1 N25 . 1.4797(16) ?
    C1 C2 . 1.5225(17) ?
    C1 C24 . 1.5459(18) ?
    C1 H1 . 1.0000 ?
    C2 C3 . 1.387(2) ?
    C2 C7 . 1.409(2) ?
    C3 C4 . 1.395(2) ?
    C3 H3 . 0.9500 ?
    C4 C5 . 1.374(3) ?
    C4 H4 . 0.9500 ?
    C5 C6 . 1.384(3) ?
    C5 H5 . 0.9500 ?
    C6 C7 . 1.3928(19) ?
    C6 H6 . 0.9500 ?
    C7 O8 . 1.3651(19) ?
    O8 C9 . 1.4310(18) ?
    C9 C10 . 1.495(2) ?
    C9 H9A . 0.9900 ?
    C9 H9B . 0.9900 ?
    C10 O11 . 1.419(2) ?
    C10 H10A . 0.9900 ?
    C10 H10B . 0.9900 ?
    O11 C12 . 1.4127(19) ?
    C12 C13 . 1.500(2) ?
    C12 H12A . 0.9900 ?
    C12 H12B . 0.9900 ?
    C13 O14 . 1.4283(17) ?
    C13 H13A . 0.9900 ?
    C13 H13B . 0.9900 ?
    O14 C15 . 1.3710(17) ?
    C15 C16 . 1.3914(19) ?
    C15 C20 . 1.4071(19) ?
    C16 C17 . 1.386(2) ?
    C16 H16 . 0.9500 ?
    C17 C18 . 1.375(2) ?
    C17 H17 . 0.9500 ?
    C18 C19 . 1.389(2) ?
    C18 H18 . 0.9500 ?
    C19 C20 . 1.3885(19) ?
    C19 H19 . 0.9500 ?
    C20 C21 . 1.5180(17) ?
    C21 N25 . 1.4972(15) ?
    C21 C22 . 1.5405(18) ?
    C21 H21 . 1.0000 ?
    C22 C26 . 1.5157(18) ?
    C22 C23 . 1.5448(18) ?
    C22 H22 . 1.0000 ?
    C23 O23 . 1.4278(16) ?
    C23 C24 . 1.5337(17) ?
    C23 H23 . 1.0000 ?
    O23 H23O . 0.81(2) ?
    C24 C32 . 1.5166(18) ?
    C24 H24 . 1.0000 ?
    N25 C38 . 1.4208(17) ?
    C26 C27 . 1.391(2) ?
    C26 C31 . 1.392(2) ?
    C27 C28 . 1.395(3) ?
    C27 H27 . 0.9500 ?
    C28 C29 . 1.377(3) ?
    C28 H28 . 0.9500 ?
    C29 C30 . 1.367(3) ?
    C29 H29 . 0.9500 ?
    C30 C31 . 1.395(2) ?
    C30 H30 . 0.9500 ?
    C31 H31 . 0.9500 ?
    C32 C37 . 1.387(2) ?
    C32 C33 . 1.389(2) ?
    C33 C34 . 1.391(2) ?
    C33 H33 . 0.9500 ?
    C34 C35 . 1.377(3) ?
    C34 H34 . 0.9500 ?
    C35 C36 . 1.366(3) ?
    C35 H35 . 0.9500 ?
    C36 C37 . 1.390(2) ?
    C36 H36 . 0.9500 ?
    C37 H37 . 0.9500 ?
    C38 C39 . 1.3311(19) ?
    C38 C43 . 1.5010(19) ?
    C39 C40 . 1.484(2) ?
    C39 H39 . 0.9500 ?
    C40 O40 . 1.2040(18) ?
    C40 O41 . 1.323(2) ?
    O41 C41 . 1.455(3) ?
    C41 C42 . 1.498(3) ?
    C41 C42' . 1.501(3) ?
    C41 H41A . 0.9900 ?
    C41 H41B . 0.9900 ?
    C41 H41C . 0.9901 ?
    C41 H41D . 0.9901 ?
    C42 H42A . 0.9800 ?
    C42 H42B . 0.9800 ?
    C42 H42C . 0.9800 ?
    C42' H42D . 0.9800 ?
    C42' H42E . 0.9800 ?
    C42' H42F . 0.9800 ?
    C43 O43 . 1.2065(17) ?
    C43 O44 . 1.3429(16) ?
    O44 C44 . 1.4337(19) ?
    C44 H44A . 0.9800 ?
    C44 H44B . 0.9800 ?
    C44 H44C . 0.9800 ?
loop_
    _geom_angle_atom_site_label_1
    _geom_angle_atom_site_label_2
    _geom_angle_atom_site_label_3
    _geom_angle_site_symmetry_1
    _geom_angle_site_symmetry_3
    _geom_angle
    _geom_angle_publ_flag
    N25 C1 C2 . . 110.04(10) ?
    N25 C1 C24 . . 109.16(10) ?
    C2 C1 C24 . . 111.93(10) ?
    N25 C1 H1 . . 108.5 ?
    C2 C1 H1 . . 108.5 ?
    C24 C1 H1 . . 108.5 ?
    C3 C2 C7 . . 117.54(13) ?
    C3 C2 C1 . . 119.41(13) ?
    C7 C2 C1 . . 123.05(12) ?
    C2 C3 C4 . . 122.13(15) ?
    C2 C3 H3 . . 118.9 ?
    C4 C3 H3 . . 118.9 ?
    C5 C4 C3 . . 119.32(16) ?
    C5 C4 H4 . . 120.3 ?
    C3 C4 H4 . . 120.3 ?
    C4 C5 C6 . . 120.22(14) ?
    C4 C5 H5 . . 119.9 ?
    C6 C5 H5 . . 119.9 ?
    C5 C6 C7 . . 120.45(16) ?
    C5 C6 H6 . . 119.8 ?
    C7 C6 H6 . . 119.8 ?
    O8 C7 C6 . . 123.00(14) ?
    O8 C7 C2 . . 116.67(12) ?
    C6 C7 C2 . . 120.33(14) ?
    C7 O8 C9 . . 118.65(12) ?
    O8 C9 C10 . . 106.96(12) ?
    O8 C9 H9A . . 110.3 ?
    C10 C9 H9A . . 110.3 ?
    O8 C9 H9B . . 110.3 ?
    C10 C9 H9B . . 110.3 ?
    H9A C9 H9B . . 108.6 ?
    O11 C10 C9 . . 108.30(14) ?
    O11 C10 H10A . . 110.0 ?
    C9 C10 H10A . . 110.0 ?
    O11 C10 H10B . . 110.0 ?
    C9 C10 H10B . . 110.0 ?
    H10A C10 H10B . . 108.4 ?
    C12 O11 C10 . . 113.76(13) ?
    O11 C12 C13 . . 108.69(13) ?
    O11 C12 H12A . . 110.0 ?
    C13 C12 H12A . . 110.0 ?
    O11 C12 H12B . . 110.0 ?
    C13 C12 H12B . . 110.0 ?
    H12A C12 H12B . . 108.3 ?
    O14 C13 C12 . . 106.82(13) ?
    O14 C13 H13A . . 110.4 ?
    C12 C13 H13A . . 110.4 ?
    O14 C13 H13B . . 110.4 ?
    C12 C13 H13B . . 110.4 ?
    H13A C13 H13B . . 108.6 ?
    C15 O14 C13 . . 118.45(11) ?
    O14 C15 C16 . . 123.21(13) ?
    O14 C15 C20 . . 116.32(12) ?
    C16 C15 C20 . . 120.47(13) ?
    C17 C16 C15 . . 119.88(14) ?
    C17 C16 H16 . . 120.1 ?
    C15 C16 H16 . . 120.1 ?
    C18 C17 C16 . . 120.63(14) ?
    C18 C17 H17 . . 119.7 ?
    C16 C17 H17 . . 119.7 ?
    C17 C18 C19 . . 119.29(15) ?
    C17 C18 H18 . . 120.4 ?
    C19 C18 H18 . . 120.4 ?
    C20 C19 C18 . . 121.89(14) ?
    C20 C19 H19 . . 119.1 ?
    C18 C19 H19 . . 119.1 ?
    C19 C20 C15 . . 117.84(12) ?
    C19 C20 C21 . . 118.23(12) ?
    C15 C20 C21 . . 123.86(12) ?
    N25 C21 C20 . . 111.20(10) ?
    N25 C21 C22 . . 106.42(10) ?
    C20 C21 C22 . . 116.09(11) ?
    N25 C21 H21 . . 107.6 ?
    C20 C21 H21 . . 107.6 ?
    C22 C21 H21 . . 107.6 ?
    C26 C22 C21 . . 115.15(11) ?
    C26 C22 C23 . . 111.20(10) ?
    C21 C22 C23 . . 108.66(10) ?
    C26 C22 H22 . . 107.2 ?
    C21 C22 H22 . . 107.2 ?
    C23 C22 H22 . . 107.2 ?
    O23 C23 C24 . . 109.46(11) ?
    O23 C23 C22 . . 112.17(10) ?
    C24 C23 C22 . . 109.04(10) ?
    O23 C23 H23 . . 108.7 ?
    C24 C23 H23 . . 108.7 ?
    C22 C23 H23 . . 108.7 ?
    C23 O23 H23O . . 107.8(14) ?
    C32 C24 C23 . . 115.23(11) ?
    C32 C24 C1 . . 110.76(11) ?
    C23 C24 C1 . . 111.30(10) ?
    C32 C24 H24 . . 106.3 ?
    C23 C24 H24 . . 106.3 ?
    C1 C24 H24 . . 106.3 ?
    C38 N25 C1 . . 113.45(10) ?
    C38 N25 C21 . . 114.38(10) ?
    C1 N25 C21 . . 112.69(10) ?
    C27 C26 C31 . . 117.97(14) ?
    C27 C26 C22 . . 118.90(14) ?
    C31 C26 C22 . . 123.12(13) ?
    C26 C27 C28 . . 121.09(19) ?
    C26 C27 H27 . . 119.5 ?
    C28 C27 H27 . . 119.5 ?
    C29 C28 C27 . . 119.88(19) ?
    C29 C28 H28 . . 120.1 ?
    C27 C28 H28 . . 120.1 ?
    C30 C29 C28 . . 119.79(17) ?
    C30 C29 H29 . . 120.1 ?
    C28 C29 H29 . . 120.1 ?
    C29 C30 C31 . . 120.8(2) ?
    C29 C30 H30 . . 119.6 ?
    C31 C30 H30 . . 119.6 ?
    C26 C31 C30 . . 120.43(18) ?
    C26 C31 H31 . . 119.8 ?
    C30 C31 H31 . . 119.8 ?
    C37 C32 C33 . . 117.44(14) ?
    C37 C32 C24 . . 119.15(14) ?
    C33 C32 C24 . . 123.33(13) ?
    C32 C33 C34 . . 121.15(15) ?
    C32 C33 H33 . . 119.4 ?
    C34 C33 H33 . . 119.4 ?
    C35 C34 C33 . . 120.29(17) ?
    C35 C34 H34 . . 119.9 ?
    C33 C34 H34 . . 119.9 ?
    C36 C35 C34 . . 119.29(15) ?
    C36 C35 H35 . . 120.4 ?
    C34 C35 H35 . . 120.4 ?
    C35 C36 C37 . . 120.65(17) ?
    C35 C36 H36 . . 119.7 ?
    C37 C36 H36 . . 119.7 ?
    C32 C37 C36 . . 121.17(17) ?
    C32 C37 H37 . . 119.4 ?
    C36 C37 H37 . . 119.4 ?
    C39 C38 N25 . . 119.70(12) ?
    C39 C38 C43 . . 122.73(12) ?
    N25 C38 C43 . . 117.56(11) ?
    C38 C39 C40 . . 125.50(14) ?
    C38 C39 H39 . . 117.3 ?
    C40 C39 H39 . . 117.3 ?
    O40 C40 O41 . . 124.87(15) ?
    O40 C40 C39 . . 125.34(16) ?
    O41 C40 C39 . . 109.69(12) ?
    C40 O41 C41 . . 116.08(12) ?
    O41 C41 C42 . . 108.18(15) ?
    O41 C41 C42' . . 109.19(19) ?
    O41 C41 H41A . . 110.1 ?
    C42 C41 H41A . . 110.1 ?
    O41 C41 H41B . . 110.1 ?
    C42 C41 H41B . . 110.1 ?
    H41A C41 H41B . . 108.4 ?
    O41 C41 H41C . . 109.9 ?
    C42' C41 H41C . . 111.5 ?
    O41 C41 H41D . . 109.9 ?
    C42' C41 H41D . . 108.0 ?
    H41C C41 H41D . . 108.3 ?
    C41 C42 H42A . . 109.5 ?
    C41 C42 H42B . . 109.5 ?
    C41 C42 H42C . . 109.5 ?
    C41 C42' H42D . . 109.5 ?
    C41 C42' H42E . . 109.5 ?
    H42D C42' H42E . . 109.5 ?
    C41 C42' H42F . . 109.5 ?
    H42D C42' H42F . . 109.5 ?
    H42E C42' H42F . . 109.5 ?
    O43 C43 O44 . . 123.79(13) ?
    O43 C43 C38 . . 124.62(12) ?
    O44 C43 C38 . . 111.50(11) ?
    C43 O44 C44 . . 116.36(12) ?
    O44 C44 H44A . . 109.5 ?
    O44 C44 H44B . . 109.5 ?
    H44A C44 H44B . . 109.5 ?
    O44 C44 H44C . . 109.5 ?
    H44A C44 H44C . . 109.5 ?
    H44B C44 H44C . . 109.5 ?
loop_
    _geom_torsion_atom_site_label_1
    _geom_torsion_atom_site_label_2
    _geom_torsion_atom_site_label_3
    _geom_torsion_atom_site_label_4
    _geom_torsion_site_symmetry_1
    _geom_torsion_site_symmetry_2
    _geom_torsion_site_symmetry_3
    _geom_torsion_site_symmetry_4
    _geom_torsion
    _geom_torsion_publ_flag
    N25 C1 C2 C3 . . . . -120.41(14) ?
    C24 C1 C2 C3 . . . . 118.02(14) ?
    N25 C1 C2 C7 . . . . 59.18(17) ?
    C24 C1 C2 C7 . . . . -62.39(16) ?
    C7 C2 C3 C4 . . . . 0.1(2) ?
    C1 C2 C3 C4 . . . . 179.73(14) ?
    C2 C3 C4 C5 . . . . -0.5(3) ?
    C3 C4 C5 C6 . . . . 0.5(3) ?
    C4 C5 C6 C7 . . . . -0.1(3) ?
    C5 C6 C7 O8 . . . . 179.55(16) ?
    C5 C6 C7 C2 . . . . -0.3(2) ?
    C3 C2 C7 O8 . . . . -179.56(13) ?
    C1 C2 C7 O8 . . . . 0.8(2) ?
    C3 C2 C7 C6 . . . . 0.3(2) ?
    C1 C2 C7 C6 . . . . -179.30(14) ?
    C6 C7 O8 C9 . . . . 7.0(2) ?
    C2 C7 O8 C9 . . . . -173.11(13) ?
    C7 O8 C9 C10 . . . . 172.22(13) ?
    O8 C9 C10 O11 . . . . -70.31(17) ?
    C9 C10 O11 C12 . . . . 163.33(13) ?
    C10 O11 C12 C13 . . . . -157.25(13) ?
    O11 C12 C13 O14 . . . . 70.49(16) ?
    C12 C13 O14 C15 . . . . -165.89(12) ?
    C13 O14 C15 C16 . . . . -13.83(19) ?
    C13 O14 C15 C20 . . . . 165.50(12) ?
    O14 C15 C16 C17 . . . . -179.98(14) ?
    C20 C15 C16 C17 . . . . 0.7(2) ?
    C15 C16 C17 C18 . . . . -0.3(2) ?
    C16 C17 C18 C19 . . . . -0.4(3) ?
    C17 C18 C19 C20 . . . . 0.7(2) ?
    C18 C19 C20 C15 . . . . -0.2(2) ?
    C18 C19 C20 C21 . . . . -177.17(13) ?
    O14 C15 C20 C19 . . . . -179.83(12) ?
    C16 C15 C20 C19 . . . . -0.48(19) ?
    O14 C15 C20 C21 . . . . -3.06(18) ?
    C16 C15 C20 C21 . . . . 176.28(12) ?
    C19 C20 C21 N25 . . . . 108.80(13) ?
    C15 C20 C21 N25 . . . . -67.95(16) ?
    C19 C20 C21 C22 . . . . -129.36(13) ?
    C15 C20 C21 C22 . . . . 53.89(17) ?
    N25 C21 C22 C26 . . . . 171.20(10) ?
    C20 C21 C22 C26 . . . . 46.87(15) ?
    N25 C21 C22 C23 . . . . -63.33(12) ?
    C20 C21 C22 C23 . . . . 172.34(10) ?
    C26 C22 C23 O23 . . . . 66.75(14) ?
    C21 C22 C23 O23 . . . . -61.00(13) ?
    C26 C22 C23 C24 . . . . -171.84(11) ?
    C21 C22 C23 C24 . . . . 60.42(13) ?
    O23 C23 C24 C32 . . . . -59.67(15) ?
    C22 C23 C24 C32 . . . . 177.29(11) ?
    O23 C23 C24 C1 . . . . 67.51(13) ?
    C22 C23 C24 C1 . . . . -55.53(14) ?
    N25 C1 C24 C32 . . . . -176.23(10) ?
    C2 C1 C24 C32 . . . . -54.16(14) ?
    N25 C1 C24 C23 . . . . 54.20(13) ?
    C2 C1 C24 C23 . . . . 176.27(11) ?
    C2 C1 N25 C38 . . . . 45.07(14) ?
    C24 C1 N25 C38 . . . . 168.27(10) ?
    C2 C1 N25 C21 . . . . 177.07(10) ?
    C24 C1 N25 C21 . . . . -59.73(13) ?
    C20 C21 N25 C38 . . . . -36.60(15) ?
    C22 C21 N25 C38 . . . . -163.90(10) ?
    C20 C21 N25 C1 . . . . -168.13(11) ?
    C22 C21 N25 C1 . . . . 64.56(13) ?
    C21 C22 C26 C27 . . . . -150.42(13) ?
    C23 C22 C26 C27 . . . . 85.44(15) ?
    C21 C22 C26 C31 . . . . 30.52(18) ?
    C23 C22 C26 C31 . . . . -93.62(16) ?
    C31 C26 C27 C28 . . . . -0.1(2) ?
    C22 C26 C27 C28 . . . . -179.20(14) ?
    C26 C27 C28 C29 . . . . -1.8(3) ?
    C27 C28 C29 C30 . . . . 1.4(3) ?
    C28 C29 C30 C31 . . . . 0.7(3) ?
    C27 C26 C31 C30 . . . . 2.2(2) ?
    C22 C26 C31 C30 . . . . -178.71(15) ?
    C29 C30 C31 C26 . . . . -2.6(3) ?
    C23 C24 C32 C37 . . . . -117.39(15) ?
    C1 C24 C32 C37 . . . . 115.16(15) ?
    C23 C24 C32 C33 . . . . 66.03(18) ?
    C1 C24 C32 C33 . . . . -61.42(17) ?
    C37 C32 C33 C34 . . . . 0.6(2) ?
    C24 C32 C33 C34 . . . . 177.24(14) ?
    C32 C33 C34 C35 . . . . 0.0(2) ?
    C33 C34 C35 C36 . . . . -0.5(3) ?
    C34 C35 C36 C37 . . . . 0.4(3) ?
    C33 C32 C37 C36 . . . . -0.7(2) ?
    C24 C32 C37 C36 . . . . -177.45(16) ?
    C35 C36 C37 C32 . . . . 0.2(3) ?
    C1 N25 C38 C39 . . . . -129.49(13) ?
    C21 N25 C38 C39 . . . . 99.34(14) ?
    C1 N25 C38 C43 . . . . 51.47(15) ?
    C21 N25 C38 C43 . . . . -79.71(14) ?
    N25 C38 C39 C40 . . . . -171.04(13) ?
    C43 C38 C39 C40 . . . . 8.0(2) ?
    C38 C39 C40 O40 . . . . -127.60(17) ?
    C38 C39 C40 O41 . . . . 55.83(19) ?
    O40 C40 O41 C41 . . . . -3.9(2) ?
    C39 C40 O41 C41 . . . . 172.73(13) ?
    C40 O41 C41 C42 . . . . -171.3(2) ?
    C40 O41 C41 C42' . . . . -143.9(5) ?
    C39 C38 C43 O43 . . . . -146.67(15) ?
    N25 C38 C43 O43 . . . . 32.35(19) ?
    C39 C38 C43 O44 . . . . 36.78(18) ?
    N25 C38 C43 O44 . . . . -144.20(11) ?
    O43 C43 O44 C44 . . . . -4.3(2) ?
    C38 C43 O44 C44 . . . . 172.24(14) ?
loop_
    _geom_hbond_atom_site_label_D
    _geom_hbond_atom_site_label_H
    _geom_hbond_atom_site_label_A
    _geom_hbond_site_symmetry_A
    _geom_hbond_distance_DH
    _geom_hbond_distance_HA
    _geom_hbond_distance_DA
    _geom_hbond_angle_DHA
    _geom_hbond_publ_flag
    O23 H23O O43 3_666 0.82(2) 2.39(2) 3.1109(14) 148(2) y
_iucr_refine_instructions_details
;
TITL I in P2(1)/n
CELL 0.71073  11.6594  19.3088  15.8522  90.000 108.887  90.000
ZERR    4.00   0.0004   0.0006   0.0005   0.000   0.001   0.000
LATT  1
SYMM 0.5-X, 0.5+Y, 0.5-Z
SFAC C H N O
UNIT 160 164 4 32
TEMP -93.0
SIZE 0.12 0.15 0.18
L.S. 12
BOND $H
ACTA
CONF
DFIX 1.500 0.002 C41 C42 C41 C42'
DFIX 2.420 0.002 O41 C42 O41 C42'
EADP C42 C42'
WGHT    0.067500    0.867000
FVAR       0.15117
C1    1    0.499829    0.574582    0.297883    11.00000    0.01793    0.02968 =
         0.01982    0.00194    0.00646   -0.00095
AFIX  13
H1    2    0.540453    0.535145    0.337097    11.00000   -1.20000
AFIX   0
C2    1    0.535532    0.572693    0.213638    11.00000    0.01912    0.03617 =
         0.02113   -0.00210    0.00754   -0.00366
C3    1    0.615424    0.522227    0.204581    11.00000    0.02502    0.04765 =
         0.03054   -0.00239    0.01001    0.00346
AFIX  43
H3    2    0.646773    0.489766    0.251441    11.00000   -1.20000
AFIX   0
C4    1    0.651229    0.517599    0.128878    11.00000    0.03058    0.06634 =
         0.03913   -0.00975    0.01621    0.00670
AFIX  43
H4    2    0.706619    0.482736    0.124678    11.00000   -1.20000
AFIX   0
C5    1    0.605555    0.563981    0.060465    11.00000    0.03511    0.07948 =
         0.02847   -0.00568    0.01784   -0.00131
AFIX  43
H5    2    0.628913    0.560970    0.008460    11.00000   -1.20000
AFIX   0
C6    1    0.525624    0.615081    0.067061    11.00000    0.03675    0.06332 =
         0.02487    0.00380    0.01495   -0.00219
AFIX  43
H6    2    0.494515    0.647030    0.019550    11.00000   -1.20000
AFIX   0
C7    1    0.490496    0.619977    0.142880    11.00000    0.02576    0.04230 =
         0.02249    0.00061    0.00926   -0.00355
O8    4    0.412660    0.669538    0.153295    11.00000    0.03989    0.04368 =
         0.02478    0.01089    0.01308    0.00993
C9    1    0.354091    0.713778    0.079481    11.00000    0.03820    0.05346 =
         0.02886    0.01853    0.01026    0.00283
AFIX  23
H9A   2    0.313834    0.685854    0.025641    11.00000   -1.20000
H9B   2    0.414059    0.744663    0.066493    11.00000   -1.20000
AFIX   0
C10   1    0.262539    0.755444    0.105254    11.00000    0.03934    0.03964 =
         0.03912    0.01576    0.00844    0.00217
AFIX  23
H10A  2    0.300610    0.776720    0.164585    11.00000   -1.20000
H10B  2    0.230414    0.792947    0.061359    11.00000   -1.20000
AFIX   0
O11   4    0.167155    0.710656    0.107561    11.00000    0.03788    0.04271 =
         0.03490    0.00013    0.01409   -0.00142
C12   1    0.092762    0.738229    0.154145    11.00000    0.04338    0.03849 =
         0.03460    0.00744    0.01281    0.01193
AFIX  23
H12A  2    0.031404    0.769614    0.114726    11.00000   -1.20000
H12B  2    0.142553    0.765133    0.206320    11.00000   -1.20000
AFIX   0
C13   1    0.031241    0.679576    0.184354    11.00000    0.02835    0.04391 =
         0.02869    0.00679    0.00618    0.01199
AFIX  23
H13A  2   -0.032645    0.697454    0.207215    11.00000   -1.20000
H13B  2   -0.006614    0.647682    0.134145    11.00000   -1.20000
AFIX   0
O14   4    0.122556    0.644362    0.253422    11.00000    0.02447    0.03417 =
         0.03044    0.00635    0.00217    0.00243
C15   1    0.096380    0.580108    0.279163    11.00000    0.02186    0.03366 =
         0.02254   -0.00136    0.00791    0.00047
C16   1   -0.020653    0.553462    0.255500    11.00000    0.01937    0.04889 =
         0.03062    0.00070    0.00661    0.00140
AFIX  43
H16   2   -0.087190    0.580097    0.219786    11.00000   -1.20000
AFIX   0
C17   1   -0.039982    0.487998    0.284123    11.00000    0.02181    0.05864 =
         0.03710    0.00117    0.00895   -0.01098
AFIX  43
H17   2   -0.120028    0.470021    0.268059    11.00000   -1.20000
AFIX   0
C18   1    0.055627    0.448806    0.335569    11.00000    0.03125    0.04332 =
         0.03488    0.00444    0.01042   -0.01133
AFIX  43
H18   2    0.041912    0.404084    0.355391    11.00000   -1.20000
AFIX   0
C19   1    0.172426    0.475307    0.358228    11.00000    0.02444    0.03450 =
         0.02593    0.00302    0.00839   -0.00303
AFIX  43
H19   2    0.238323    0.447885    0.393226    11.00000   -1.20000
AFIX   0
C20   1    0.195649    0.540731    0.331199    11.00000    0.01995    0.03125 =
         0.01888   -0.00132    0.00752   -0.00154
C21   1    0.326667    0.564072    0.355403    11.00000    0.01910    0.02600 =
         0.01737    0.00123    0.00619    0.00006
AFIX  13
H21   2    0.377860    0.529034    0.397405    11.00000   -1.20000
AFIX   0
C22   1    0.356317    0.635575    0.400313    11.00000    0.02063    0.02595 =
         0.01939    0.00082    0.00597    0.00073
AFIX  13
H22   2    0.320049    0.671170    0.353434    11.00000   -1.20000
AFIX   0
C23   1    0.495124    0.646030    0.431450    11.00000    0.02111    0.02773 =
         0.02001    0.00109    0.00561   -0.00232
AFIX  13
H23   2    0.514307    0.692861    0.459413    11.00000   -1.20000
AFIX   0
O23   4    0.557535    0.595063    0.495015    11.00000    0.02264    0.04259 =
         0.01899    0.00566    0.00678    0.00261
H23O  2    0.534725    0.598564    0.538291    11.00000    0.04538
C24   1    0.538998    0.642883    0.350171    11.00000    0.02061    0.02942 =
         0.01979    0.00163    0.00625   -0.00329
AFIX  13
H24   2    0.496008    0.680943    0.309355    11.00000   -1.20000
AFIX   0
N25   3    0.367061    0.566298    0.274892    11.00000    0.01788    0.02914 =
         0.01829   -0.00140    0.00636   -0.00187
C26   1    0.305710    0.648429    0.475763    11.00000    0.01807    0.03902 =
         0.02264   -0.00601    0.00462   -0.00049
C27   1    0.276847    0.715855    0.492463    11.00000    0.02923    0.04497 =
         0.04872   -0.01433    0.01208   -0.00004
AFIX  43
H27   2    0.288255    0.752531    0.456030    11.00000   -1.20000
AFIX   0
C28   1    0.231442    0.730484    0.561810    11.00000    0.03408    0.07701 =
         0.06243   -0.03980    0.01255    0.00761
AFIX  43
H28   2    0.214306    0.776954    0.573396    11.00000   -1.20000
AFIX   0
C29   1    0.211494    0.677435    0.613464    11.00000    0.03780    0.12003 =
         0.03410   -0.02243    0.01500    0.00916
AFIX  43
H29   2    0.178825    0.687092    0.659873    11.00000   -1.20000
AFIX   0
C30   1    0.238847    0.610868    0.597742    11.00000    0.04446    0.10521 =
         0.02785    0.00544    0.01833    0.00887
AFIX  43
H30   2    0.224162    0.574319    0.633042    11.00000   -1.20000
AFIX   0
C31   1    0.288067    0.595951    0.530485    11.00000    0.03776    0.05559 =
         0.02557    0.00453    0.01412    0.00541
AFIX  43
H31   2    0.309692    0.549668    0.521969    11.00000   -1.20000
AFIX   0
C32   1    0.673446    0.655660    0.369662    11.00000    0.02416    0.03742 =
         0.02014   -0.00405    0.00771   -0.00844
C33   1    0.762843    0.611240    0.420653    11.00000    0.02382    0.04622 =
         0.02844   -0.00194    0.00850   -0.00367
AFIX  43
H33   2    0.740267    0.571654    0.447211    11.00000   -1.20000
AFIX   0
C34   1    0.884852    0.623713    0.433504    11.00000    0.02431    0.06742 =
         0.03263   -0.00985    0.00791   -0.00228
AFIX  43
H34   2    0.944600    0.592718    0.468640    11.00000   -1.20000
AFIX   0
C35   1    0.919399    0.680799    0.395514    11.00000    0.02896    0.08120 =
         0.04389   -0.01828    0.01691   -0.02248
AFIX  43
H35   2    1.002728    0.689551    0.404626    11.00000   -1.20000
AFIX   0
C36   1    0.832571    0.724693    0.344596    11.00000    0.04151    0.06579 =
         0.05670    0.00184    0.02124   -0.02562
AFIX  43
H36   2    0.855816    0.763985    0.317893    11.00000   -1.20000
AFIX   0
C37   1    0.710515    0.712437    0.331464    11.00000    0.03512    0.04762 =
         0.04117    0.00571    0.01354   -0.01235
AFIX  43
H37   2    0.651445    0.743491    0.295700    11.00000   -1.20000
AFIX   0
C38   1    0.318671    0.512631    0.212132    11.00000    0.02105    0.02876 =
         0.02007   -0.00176    0.00870   -0.00083
C39   1    0.223773    0.525536    0.140115    11.00000    0.02429    0.03605 =
         0.02225   -0.00346    0.00677    0.00273
AFIX  43
H39   2    0.198913    0.572438    0.128863    11.00000   -1.20000
AFIX   0
C40   1    0.153535    0.472829    0.075922    11.00000    0.02392    0.04493 =
         0.02673   -0.00894    0.00287    0.00664
O40   4    0.131532    0.474944   -0.003661    11.00000    0.04603    0.06616 =
         0.02480   -0.01147    0.00294    0.00527
O41   4    0.112878    0.424954    0.118787    11.00000    0.03687    0.04930 =
         0.03431   -0.01500    0.00635   -0.01013
C41   1    0.029788    0.374240    0.063404    11.00000    0.04506    0.04546 =
         0.05097   -0.02048    0.00071   -0.00617
AFIX  23
PART   1
H41A  2    0.073186    0.344005    0.033341    10.70000   -1.20000
H41B  2   -0.036598    0.398014    0.017145    10.70000   -1.20000
PART   2
H41C  2    0.075318    0.332880    0.055304    10.30000   -1.20000
H41D  2   -0.012462    0.394280    0.003944    10.30000   -1.20000
AFIX   0
PART   1
C42   1   -0.020857    0.331848    0.122184    10.70000    0.10523    0.05812 =
         0.06912   -0.00622    0.01753   -0.02495
AFIX 137
H42A  2    0.044603    0.305473    0.164501    10.70000   -1.50000
H42B  2   -0.081950    0.299792    0.085508    10.70000   -1.50000
H42C  2   -0.058363    0.362539    0.155004    10.70000   -1.50000
AFIX   0
PART   2
C42'  1   -0.064177    0.355863    0.105798    10.30000    0.10523    0.05812 =
         0.06912   -0.00622    0.01753   -0.02495
AFIX 137
H42D  2   -0.123309    0.393562    0.096179    10.30000   -1.50000
H42E  2   -0.024890    0.348833    0.169933    10.30000   -1.50000
H42F  2   -0.105660    0.313200    0.078950    10.30000   -1.50000
AFIX   0
PART   0
C43   1    0.377133    0.442582    0.231540    11.00000    0.02357    0.02904 =
         0.02402   -0.00235    0.00885   -0.00144
O43   4    0.422825    0.418955    0.305295    11.00000    0.04503    0.03285 =
         0.02712    0.00390    0.00956    0.00615
O44   4    0.378423    0.410676    0.156583    11.00000    0.03922    0.03450 =
         0.02769   -0.00239    0.01366    0.00940
C44   1    0.445824    0.347313    0.167848    11.00000    0.07831    0.04164 =
         0.04403    0.00336    0.02957    0.02614
AFIX 137
H44A  2    0.474098    0.340254    0.116608    11.00000   -1.50000
H44B  2    0.393723    0.308549    0.172116    11.00000   -1.50000
H44C  2    0.515722    0.349823    0.222521    11.00000   -1.50000
HKLF 4
REM I in P2(1)/n
REM R1 =  0.0482 for   6852 Fo > 4sig(Fo)  and  0.0779 for all   9846 data
REM    452 parameters refined using      4 restraints
END
WGHT      0.0675      0.5741
REM Highest difference peak  0.419,  deepest hole -0.677,  1-sigma level  0.046
Q1    1  -0.0107  0.3449  0.1138  11.00000  0.05    0.42
Q2    1   0.0575  0.3438  0.1026  11.00000  0.05    0.37
Q3    1   0.5188  0.6094  0.3221  11.00000  0.05    0.34
Q4    1   0.3372  0.6001  0.3802  11.00000  0.05    0.33
Q5    1   0.1496  0.3999  0.1563  11.00000  0.05    0.33
Q6    1   0.4253  0.6375  0.4160  11.00000  0.05    0.32
Q7    1   0.3496  0.4793  0.2205  11.00000  0.05    0.31
Q8    1   0.3292  0.6372  0.4382  11.00000  0.05    0.28
Q9    1   0.2587  0.5535  0.3413  11.00000  0.05    0.27
Q10   1   0.5214  0.5764  0.2555  11.00000  0.05    0.27
Q11   1   0.1882  0.5040  0.1072  11.00000  0.05    0.27
Q12   1   0.0836  0.4107  0.1042  11.00000  0.05    0.27
Q13   1   0.0845  0.4619  0.0212  11.00000  0.05    0.26
Q14   1   0.4151  0.3309  0.1047  11.00000  0.05    0.25
Q15   1   0.5011  0.5899  0.1726  11.00000  0.05    0.25
Q16   1   0.5072  0.6406  0.3852  11.00000  0.05    0.25
Q17   1   0.3343  0.5391  0.2415  11.00000  0.05    0.25
Q18   1   0.0393  0.5683  0.2737  11.00000  0.05    0.24
Q19   1   0.6013  0.6440  0.3588  11.00000  0.05    0.24
Q20   1   0.6798  0.7440  0.3394  11.00000  0.05    0.23
;
