# Supplementary material for: (1R*,21S*,22R*,24S*)-Methyl ethyl 2-[23-hy­droxy-22,24-diphenyl-8,11,14-trioxa-25-aza­tetra­cyclo­[19.3.1.02,7.015,20]penta­cosa-2,4,6,15(20),16,18-hexaen-25-yl]but-2-enedioate
Source: Acta Crystallogr Sect E Struct Rep Online. 2013 Jun 8;69(Pt 7):o1023–4. doi: 10.1107/S1600536813014748 (PMC3772461; doi:10.1107/S1600536813014748)
Supplement: Supplementary file 2 [file e-69-o1023-Isup2.hkl]

# 
# h,k,l, Fc-squared, Fo-squared, sigma(Fo-squared) and status flag 
# 
data_I
_shelx_title ' 286F2 in P2(1)/n' 
_shelx_refln_list_code          4 
_shelx_F_calc_maximum      208.43 
_exptl_crystal_F_000      1408.00 
_reflns_d_resolution_high  0.7107 
 
loop_ 
 _symmetry_equiv_pos_as_xyz 
 'x, y, z' 
 '-x+1/2, y+1/2, -z+1/2' 
 '-x, -y, -z' 
 'x-1/2, -y-1/2, z-1/2' 
 
_cell_length_a    11.6594 
_cell_length_b    19.3088 
_cell_length_c    15.8522 
_cell_angle_alpha  90.000 
_cell_angle_beta  108.887 
_cell_angle_gamma  90.000 
 
_shelx_F_squared_multiplier     1.000 
 
loop_ 
 _refln_index_h 
 _refln_index_k 
 _refln_index_l 
 _refln_F_squared_calc 
 _refln_F_squared_meas 
 _refln_F_squared_sigma 
 _refln_observed_status 
   2   0   0     2032.50     1430.50     45.49 o 
   4   0   0     1653.98     1769.57     25.21 o 
   6   0   0      736.19      926.97     16.55 o 
   8   0   0     1150.04     1247.02     25.55 o 
  10   0   0        7.72        8.13      7.38 o 
  12   0   0      147.49      118.06     23.63 o 
  14   0   0       89.78      140.28     16.14 o 
   1   1   0     6646.88     7083.90     70.68 o 
   2   1   0      867.56      644.83      6.40 o 
   3   1   0        1.39       12.48      4.89 o 
   4   1   0     1785.02     1639.86     16.73 o 
   5   1   0       15.11       20.49      3.08 o 
   6   1   0      760.37      744.29     10.12 o 
   7   1   0      502.92      548.84      9.15 o 
   8   1   0       27.65       42.40      4.76 o 
   9   1   0       36.89       33.52      6.19 o 
  10   1   0       43.05       67.08      6.60 o 
  11   1   0      138.19      132.44      8.17 o 
  12   1   0       39.00       45.73     12.19 o 
  13   1   0        0.15        0.00      7.83 o 
  14   1   0       45.75       44.00     10.05 o 
  15   1   0      197.87      192.26     13.17 o 
   0   2   0    11872.70    12242.45    155.94 o 
   1   2   0      525.15      369.77      4.59 o 
   2   2   0     3422.88     3842.71     38.45 o 
   3   2   0    21543.71    22789.94    205.74 o 
   4   2   0     6561.06     6674.09     60.55 o 
   5   2   0     3687.18     4141.18     38.96 o 
   6   2   0      461.06      506.53      8.18 o 
   7   2   0       23.95       19.92      3.90 o 
   8   2   0      207.68      233.07      8.48 o 
   9   2   0      354.39      361.18      9.03 o 
  10   2   0        7.13       11.21      4.96 o 
  11   2   0       17.17        3.87      6.14 o 
  12   2   0      240.44      238.38     10.35 o 
  13   2   0        7.56        7.34      8.18 o 
  14   2   0       90.90       81.25     10.77 o 
  15   2   0      171.94      191.25     13.12 o 
   1   3   0     2488.94     2815.82     27.83 o 
   2   3   0      413.71      343.18      9.88 o 
   3   3   0      617.56      634.53     11.55 o 
   4   3   0     5682.09     5786.96     52.82 o 
   5   3   0     2836.78     3185.13     32.65 o 
   6   3   0       40.98       49.94      4.67 o 
   7   3   0      105.08      125.56      5.43 o 
   8   3   0      233.80      224.69      7.02 o 
   9   3   0      128.60      137.59      6.39 o 
  10   3   0        0.38       14.83      5.91 o 
  11   3   0        0.24        0.00      8.47 o 
  12   3   0        5.59        7.26      6.77 o 
  13   3   0       44.48       38.82     12.25 o 
  14   3   0       31.78       28.30      9.71 o 
  15   3   0       16.30        0.00      9.36 o 
   0   4   0     5269.09     5178.06     65.90 o 
   1   4   0    10091.30     9868.82     97.55 o 
   2   4   0    33551.28    33048.65    272.74 o 
   3   4   0    19891.50    18966.97    193.91 o 
   4   4   0     2361.56     2262.51     28.81 o 
   5   4   0       61.00       64.72      4.62 o 
   6   4   0      367.67      363.15      7.95 o 
   7   4   0      242.05      253.87      6.60 o 
   8   4   0      400.41      390.81      8.48 o 
   9   4   0      863.97      847.82     19.05 o 
  10   4   0      200.34      194.23      8.67 o 
  11   4   0      124.00      128.41      8.19 o 
  12   4   0       46.20       47.44      7.49 o 
  13   4   0        5.96        0.00      8.43 o 
  14   4   0        1.84        0.00      8.69 o 
  15   4   0        2.23        0.00      9.27 o 
   1   5   0    14544.18    13842.51    124.36 o 
   2   5   0        0.63        2.85      2.77 o 
   3   5   0      976.62      997.04     13.92 o 
   4   5   0      989.70     1083.82     14.03 o 
   5   5   0     1273.84     1467.82     18.41 o 
   6   5   0       25.75       30.04      4.86 o 
   7   5   0      128.89      130.87      6.78 o 
   8   5   0     2246.67     2228.16     27.62 o 
   9   5   0      518.13      440.45     16.65 o 
  10   5   0        0.40        0.00      5.98 o 
  11   5   0       32.29       40.01      7.22 o 
  12   5   0       53.02       40.52      7.51 o 
  13   5   0        6.96       19.62      7.56 o 
  14   5   0        0.27        0.00      8.29 o 
  15   5   0       13.63       19.34     10.02 o 
   0   6   0     2296.87     2434.96     32.93 o 
   1   6   0        6.18        8.72      2.47 o 
   2   6   0      238.64      174.98      5.17 o 
   3   6   0     1519.11     1571.88     16.19 o 
   4   6   0       13.10        7.06      3.71 o 
   5   6   0     1321.96     1210.86     16.01 o 
   6   6   0     3051.95     3141.17     34.98 o 
   7   6   0      633.65      626.01     12.27 o 
   8   6   0      766.99      770.46     14.12 o 
   9   6   0       40.35       51.58      6.68 o 
  10   6   0       19.00       11.87      6.27 o 
  11   6   0       14.88       24.01      6.71 o 
  12   6   0        1.56        4.54      6.86 o 
  13   6   0        3.78        0.00      7.13 o 
  14   6   0        0.19        0.00      8.45 o 
  15   6   0       28.26       13.71      9.65 o 
   1   7   0      218.50      200.41      4.53 o 
   2   7   0     1485.91     1358.29     14.46 o 
   3   7   0       78.61       50.56      3.23 o 
   4   7   0     2507.93     2831.59     35.22 o 
   5   7   0      926.39      758.39     11.98 o 
   6   7   0      393.88      392.08     11.90 o 
   7   7   0        5.70        8.76      5.60 o 
   8   7   0       31.75       35.03      6.50 o 
   9   7   0      351.51      325.23     12.02 o 
  10   7   0      897.26      827.46     15.69 o 
  11   7   0      892.04      888.45     16.86 o 
  12   7   0        7.16       17.00      7.18 o 
  13   7   0       15.69        4.52      7.36 o 
  14   7   0        9.64        0.00      9.54 o 
   0   8   0      555.24      456.12      9.67 o 
   1   8   0       77.06       82.94      3.56 o 
   2   8   0     1506.10     1671.57     17.42 o 
   3   8   0      346.29      238.10      5.50 o 
   4   8   0     1345.22     1462.31     20.54 o 
   5   8   0     1300.42     1181.80     16.30 o 
   6   8   0      172.17      202.25      7.51 o 
   7   8   0       42.90       28.79      5.88 o 
   8   8   0      187.18      168.83     10.08 o 
   9   8   0      168.15      146.86      9.61 o 
  10   8   0      257.64      232.18      9.59 o 
  11   8   0      423.12      370.39     11.64 o 
  12   8   0        0.75        0.00      6.66 o 
  13   8   0       41.58       35.84      8.03 o 
  14   8   0       18.64       16.50     10.64 o 
   1   9   0       77.16       85.76      3.76 o 
   2   9   0      920.33      993.27     11.91 o 
   3   9   0     1045.36     1108.45     13.05 o 
   4   9   0       11.70        3.68      3.23 o 
   5   9   0      394.28      456.46     13.69 o 
   6   9   0       90.53      100.79      6.50 o 
   7   9   0       65.72       47.40      6.48 o 
   8   9   0      227.16      224.79      9.10 o 
   9   9   0       31.68       16.95      6.38 o 
  10   9   0       84.42       77.04      7.66 o 
  11   9   0       28.95       15.83      6.83 o 
  12   9   0        8.06        0.00     10.59 o 
  13   9   0        3.71       14.81      8.63 o 
  14   9   0       11.68       15.10      8.99 o 
   0  10   0     1202.74     1244.70     20.03 o 
   1  10   0        5.33       12.68      3.46 o 
   2  10   0      492.86      588.50      8.67 o 
   3  10   0       90.92       91.77      4.44 o 
   4  10   0      113.02      117.52      4.99 o 
   5  10   0      561.24      646.56     12.00 o 
   6  10   0      162.67      172.02      7.64 o 
   7  10   0      241.56      236.40     10.82 o 
   8  10   0       63.32       62.71      6.77 o 
   9  10   0       81.57       86.31      8.98 o 
  10  10   0       82.45       67.13      7.36 o 
  11  10   0        0.25        0.00      6.56 o 
  12  10   0       12.87        9.51      7.36 o 
  13  10   0       34.93       61.67     13.90 o 
  14  10   0       31.69       31.30      9.87 o 
   1  11   0      482.09      517.46      8.44 o 
   2  11   0      399.71      420.80      7.80 o 
   3  11   0      386.28      349.70      8.04 o 
   4  11   0      144.81      119.20      5.93 o 
   5  11   0      245.21      220.14      8.17 o 
   6  11   0      133.70      132.72      7.44 o 
   7  11   0      160.31      116.75      9.93 o 
   8  11   0       72.16       79.50      6.99 o 
   9  11   0       27.91       18.56      6.35 o 
  10  11   0        0.15        2.21      6.40 o 
  11  11   0       14.42        3.71      7.16 o 
  12  11   0       15.68        5.85      8.91 o 
  13  11   0        0.47       10.39      8.62 o 
  14  11   0       18.83       21.44      9.85 o 
   0  12   0      640.91      597.97     24.08 o 
   1  12   0      666.55      721.94     10.52 o 
   2  12   0     1263.22     1311.59     17.54 o 
   3  12   0      293.93      314.80      7.49 o 
   4  12   0      312.82      312.10     11.77 o 
   5  12   0     2305.43     2314.03     24.79 o 
   6  12   0     1212.09     1139.22     20.63 o 
   7  12   0      462.83      384.31     11.01 o 
   8  12   0      102.64       96.51      7.40 o 
   9  12   0       37.39       41.56      6.94 o 
  10  12   0      101.98      106.53      8.59 o 
  11  12   0      161.05      152.28     10.59 o 
  12  12   0       61.14       64.51      9.50 o 
  13  12   0       18.09       37.22      9.12 o 
   1  13   0     2031.94     1864.95     20.66 o 
   2  13   0      115.84      117.31      5.48 o 
   3  13   0      114.68      139.83      5.85 o 
   4  13   0      469.88      447.01      9.10 o 
   5  13   0      786.17      696.66     13.20 o 
   6  13   0        5.33        7.05      5.93 o 
   7  13   0        3.61        5.38      5.87 o 
   8  13   0      191.29      174.01      8.84 o 
   9  13   0       65.59       41.74      7.04 o 
  10  13   0      219.31      199.09     10.86 o 
  11  13   0        0.07        0.00      7.83 o 
  12  13   0       20.26       31.48      8.86 o 
  13  13   0        4.73        0.00      8.58 o 
   0  14   0     2043.68     2017.04     31.55 o 
   1  14   0      152.76      157.95      6.09 o 
   2  14   0      133.17      146.43      7.09 o 
   3  14   0       92.16      125.17      5.93 o 
   4  14   0      725.93      669.41     11.27 o 
   5  14   0     1319.46     1343.07     19.71 o 
   6  14   0      578.65      591.23     12.96 o 
   7  14   0      127.99      105.22      7.63 o 
   8  14   0       27.41       18.51      7.67 o 
   9  14   0       14.13       18.35      7.28 o 
  10  14   0        8.16        0.00      7.65 o 
  11  14   0      366.58      411.91     20.72 o 
  12  14   0       27.69       42.35      9.07 o 
  13  14   0       13.52       15.42     11.25 o 
   1  15   0      164.76      161.77      6.31 o 
   2  15   0      588.45      547.95     11.42 o 
   3  15   0      201.81      191.64      7.15 o 
   4  15   0     1408.78     1414.72     19.67 o 
   5  15   0      860.94      865.21     19.06 o 
   6  15   0      124.29      114.54      8.89 o 
   7  15   0      143.93      127.80      8.03 o 
   8  15   0       13.88       10.40      6.94 o 
   9  15   0        9.33       16.43      7.61 o 
  10  15   0       20.60        9.49      7.71 o 
  11  15   0       16.81       17.10      8.21 o 
  12  15   0        6.26        3.90      8.65 o 
   0  16   0      478.82      510.22     14.31 o 
   1  16   0       15.36       12.11      5.11 o 
   2  16   0      612.66      623.10     12.11 o 
   3  16   0      191.53      169.42      9.75 o 
   4  16   0       72.90       62.29      5.58 o 
   5  16   0      112.30       85.13      6.97 o 
   6  16   0       16.94       16.53      6.22 o 
   7  16   0       12.35       20.50      7.16 o 
   8  16   0      241.10      206.19     11.62 o 
   9  16   0       32.44       31.22     11.81 o 
  10  16   0        0.10        2.72      7.65 o 
  11  16   0       19.86       33.49      8.90 o 
  12  16   0        1.18        0.70     10.91 o 
   1  17   0      221.81      201.47      7.39 o 
   2  17   0       80.44       69.58      7.05 o 
   3  17   0      686.67      623.09     11.42 o 
   4  17   0      569.19      570.46     12.42 o 
   5  17   0      140.99      151.09      8.11 o 
   6  17   0       33.77       21.89      6.55 o 
   7  17   0      375.64      380.00     13.13 o 
   8  17   0       67.07       66.39      8.67 o 
   9  17   0        4.10        2.18      7.61 o 
  10  17   0       73.70       70.58     10.81 o 
  11  17   0       19.20       11.86     16.41 o 
  12  17   0        0.49        0.00     12.60 o 
   0  18   0      373.35      354.00     15.78 o 
   1  18   0        8.56       22.31      5.28 o 
   2  18   0       24.65       29.05      5.29 o 
   3  18   0       56.54       66.60      5.77 o 
   4  18   0      184.48      213.77      9.04 o 
   5  18   0       77.47       76.88      7.86 o 
   6  18   0        1.34        0.00      6.72 o 
   7  18   0       74.39       67.62      8.60 o 
   8  18   0       60.39       46.59      8.48 o 
   9  18   0        6.71        0.00      7.68 o 
  10  18   0        5.43        0.46      8.36 o 
  11  18   0       38.55       44.76     11.60 o 
   1  19   0       50.95       31.38      5.40 o 
   2  19   0      675.51      646.05     12.05 o 
   3  19   0      452.08      414.87     10.53 o 
   4  19   0        0.19        5.81      5.91 o 
   5  19   0        1.15       13.60      7.11 o 
   6  19   0       30.13       22.12      8.84 o 
   7  19   0       81.31       78.32      9.12 o 
   8  19   0        0.60        3.46      7.74 o 
   9  19   0       39.22       39.99      9.21 o 
  10  19   0       45.08       35.00     11.46 o 
  11  19   0        1.99       11.76     11.36 o 
   0  20   0      270.62      270.33     12.29 o 
   1  20   0        2.37        8.67      5.39 o 
   2  20   0       18.50       23.98      6.04 o 
   3  20   0        5.74        7.72      6.72 o 
   4  20   0       72.53       87.83      8.92 o 
   5  20   0        1.19        1.49      7.10 o 
   6  20   0        4.79        0.00      7.52 o 
   7  20   0       84.31      102.99      9.92 o 
   8  20   0       63.36       95.49      9.93 o 
   9  20   0        0.93        1.38      8.29 o 
  10  20   0        8.52        9.02     13.06 o 
   1  21   0       12.37        6.32      6.06 o 
   2  21   0        0.53        6.58      5.55 o 
   3  21   0       18.68        9.53      7.20 o 
   4  21   0        9.85        7.16      8.49 o 
   5  21   0       12.98       19.48      7.57 o 
   6  21   0       89.89       81.09     10.39 o 
   7  21   0        9.61        8.91      8.28 o 
   8  21   0       62.70       46.46      9.40 o 
   9  21   0       27.37       34.27     11.37 o 
   0  22   0      160.01      201.41     16.63 o 
   1  22   0        1.45        9.75      6.39 o 
   2  22   0      100.77       68.17      7.49 o 
   3  22   0        3.09        5.86      8.26 o 
   4  22   0        0.60        1.41      7.75 o 
   5  22   0       49.78       57.65      9.01 o 
   6  22   0       43.33       48.97      9.27 o 
   7  22   0        2.56        0.00      8.40 o 
   8  22   0       35.15       49.01     12.02 o 
   9  22   0       11.87       13.09     13.62 o 
   1  23   0       47.01       22.92      6.95 o 
   2  23   0        3.18       11.72      7.57 o 
   3  23   0       23.62       14.64      7.64 o 
   4  23   0       73.82       77.88      9.54 o 
   5  23   0       77.81       96.75     10.18 o 
   6  23   0       84.36       95.22     12.44 o 
   7  23   0       48.16       44.84     11.64 o 
   8  23   0        4.49        8.71     10.70 o 
   0  24   0       81.89       89.81     10.51 o 
   1  24   0       48.83       52.20      7.69 o 
   2  24   0        5.22       13.04      8.11 o 
   3  24   0       16.29       12.02      8.41 o 
   4  24   0        5.59       26.73      8.83 o 
   5  24   0        3.42        6.30      8.68 o 
   6  24   0       71.42       85.05     10.40 o 
   7  24   0       23.81        8.51     16.75 o 
   1  25   0       13.78       31.07      8.20 o 
   2  25   0        3.18        5.66      7.96 o 
   3  25   0       94.45      104.11     10.26 o 
   4  25   0       54.31       57.21     12.06 o 
   5  25   0        3.78        2.15      8.65 o 
   6  25   0       57.85       36.58     12.11 o 
   0  26   0       42.73       71.48     14.22 o 
   1  26   0       14.97       17.73     10.01 o 
   2  26   0       46.21       43.06     10.73 o 
   3  26   0        0.20        0.00      8.50 o 
   4  26   0       60.66       62.87     13.33 o 
   1  27   0       11.93       14.31      9.90 o 
 -15   0   1       21.41        4.78     15.53 o 
 -13   0   1        3.66        0.00     13.35 o 
 -11   0   1       31.45       49.51     13.84 o 
  -9   0   1     1179.12     1279.48     23.46 o 
  -7   0   1      521.17      515.12     16.70 o 
  -5   0   1      504.96      480.61     10.48 o 
  -3   0   1    13050.41    12945.22    165.83 o 
  -1   0   1    34862.92    32373.63    446.33 o 
   1   0   1     6182.28     6938.01    140.60 o 
   3   0   1    12451.60    13302.69    168.00 o 
   5   0   1    11723.66    12370.19    157.05 o 
   7   0   1     1630.38     1507.35     24.65 o 
   9   0   1        1.88        0.00     10.65 o 
  11   0   1        0.09        0.00     10.83 o 
  13   0   1        5.25       13.59     12.27 o 
  15   0   1      136.30      135.05     17.43 o 
 -15   1   1        0.88        0.00      9.29 o 
 -14   1   1        3.84        0.00      9.66 o 
 -13   1   1      209.72      196.61     11.63 o 
 -12   1   1        3.19        0.00      7.76 o 
 -11   1   1      715.14      648.54     15.14 o 
 -10   1   1        6.80       15.69      5.21 o 
  -9   1   1        5.03        7.29      5.07 o 
  -8   1   1     1314.79     1280.90     17.86 o 
  -7   1   1       95.93      121.00      5.12 o 
  -6   1   1      801.80      932.08     11.73 o 
  -5   1   1     4384.29     4559.82     42.55 o 
  -4   1   1     9890.92     9908.84     88.83 o 
  -3   1   1     7727.03     7341.27     65.92 o 
  -2   1   1     4436.04     4561.21     44.47 o 
  -1   1   1      176.70       65.60      1.58 o 
   0   1   1      458.74      415.53     26.76 o 
   1   1   1       53.72       62.76      1.88 o 
   2   1   1     4550.80     3959.63     62.48 o 
   3   1   1     2713.36     2462.44     23.44 o 
   4   1   1     3016.27     3164.14     30.11 o 
   5   1   1     2788.58     2976.83     29.01 o 
   6   1   1       28.72       12.93      3.50 o 
   7   1   1      121.06      116.36      5.94 o 
   8   1   1     1526.88     1482.64     17.88 o 
   9   1   1       82.29       69.09      5.72 o 
  10   1   1        0.64        0.00      4.81 o 
  11   1   1      224.85      204.04      9.04 o 
  12   1   1       56.64       84.59      9.49 o 
  13   1   1        5.06        0.00      8.37 o 
  14   1   1        0.69        0.00      8.51 o 
  15   1   1       27.30       33.87     10.55 o 
 -15   2   1        3.57        0.00      8.96 o 
 -14   2   1       32.17       23.15      9.34 o 
 -13   2   1       47.57       40.42      8.94 o 
 -12   2   1        3.20       11.66      6.58 o 
 -11   2   1      244.30      270.19     11.67 o 
 -10   2   1        3.61        9.82      5.09 o 
  -9   2   1      519.77      540.77     10.45 o 
  -8   2   1      381.36      397.27      8.52 o 
  -7   2   1        9.16        8.88      3.79 o 
  -6   2   1     3493.26     3808.12     36.53 o 
  -5   2   1     3982.73     4412.29     41.30 o 
  -4   2   1     1505.77     1767.55     17.75 o 
  -3   2   1     4579.04     4765.46     43.38 o 
  -2   2   1       39.75        8.90      2.20 o 
  -1   2   1     5440.20     5529.94     53.37 o 
   0   2   1    26931.91    26565.92    284.49 o 
   1   2   1     6678.58     6217.20     55.77 o 
   2   2   1     6247.26     6195.64     60.15 o 
   3   2   1      363.50      501.86     12.03 o 
   4   2   1      994.20     1110.29     13.63 o 
   5   2   1      111.83      147.17      5.43 o 
   6   2   1     1572.36     1664.86     18.15 o 
   7   2   1       15.03       25.11      4.24 o 
   8   2   1      179.31      194.73      6.83 o 
   9   2   1      967.58      948.16     13.73 o 
  10   2   1      358.47      340.29     10.70 o 
  11   2   1       36.71       44.64      6.83 o 
  12   2   1       96.67       97.12      9.67 o 
  13   2   1      289.18      295.24     13.70 o 
  14   2   1        5.64        4.33      9.15 o 
  15   2   1       44.09       58.99     16.71 o 
 -15   3   1       53.71       51.61     10.55 o 
 -14   3   1      243.95      241.24     13.33 o 
 -13   3   1       66.17       41.14      8.77 o 
 -12   3   1      356.41      326.53     12.33 o 
 -11   3   1       55.30       26.22      6.75 o 
 -10   3   1       54.22       51.22      7.74 o 
  -9   3   1     1383.61     1334.28     18.57 o 
  -8   3   1      104.79      119.71      9.13 o 
  -7   3   1     2134.73     2283.31     23.89 o 
  -6   3   1      150.92      190.10      5.57 o 
  -5   3   1    12246.04    12916.19    115.76 o 
  -4   3   1      337.25      327.63      5.44 o 
  -3   3   1      300.61      280.01      6.03 o 
  -2   3   1     4781.42     4791.47     39.94 o 
  -1   3   1     1019.44      980.84     12.30 o 
   0   3   1    11402.72    11658.51    105.36 o 
   1   3   1    29350.73    28656.37    283.95 o 
   2   3   1    22352.97    20831.49    207.98 o 
   3   3   1     4079.48     4305.01     39.66 o 
   4   3   1      218.65      180.83      4.45 o 
   5   3   1     1905.77     1961.13     20.32 o 
   6   3   1        0.25        0.52      3.16 o 
   7   3   1     1246.46     1298.03     15.75 o 
   8   3   1     1924.34     1908.51     21.60 o 
   9   3   1      303.50      314.63     10.22 o 
  10   3   1      123.13      137.32      9.40 o 
  11   3   1      319.50      300.28     10.55 o 
  12   3   1       68.24       80.59      9.46 o 
  13   3   1       61.29       76.39     10.37 o 
  14   3   1        2.52        0.00      9.12 o 
  15   3   1        0.68        0.00      9.53 o 
 -15   4   1       98.31       84.15     13.01 o 
 -14   4   1        2.85        3.59      8.69 o 
 -13   4   1      131.77      130.73      9.02 o 
 -12   4   1        2.74        8.03      6.77 o 
 -11   4   1      287.75      259.84     11.91 o 
 -10   4   1        1.49        0.00      5.81 o 
  -9   4   1      132.49      122.87      7.60 o 
  -8   4   1      275.97      266.12      7.20 o 
  -7   4   1      635.45      655.40      9.82 o 
  -6   4   1      601.16      641.26      9.01 o 
  -5   4   1      233.71      247.68      6.83 o 
  -4   4   1     8654.68     8446.99     84.05 o 
  -3   4   1     8128.71     8088.24     79.99 o 
  -2   4   1        1.45       10.97      2.60 o 
  -1   4   1      293.09      365.70      5.32 o 
   0   4   1     1990.44     2239.60     21.07 o 
   1   4   1     1781.79     1574.98     15.42 o 
   2   4   1       84.73      103.75      6.04 o 
   3   4   1     6177.48     6893.70     62.35 o 
   4   4   1     1418.64     1571.48     16.42 o 
   5   4   1     2834.70     3096.13     30.14 o 
   6   4   1      548.47      607.98      9.05 o 
   7   4   1      188.43      193.63      6.11 o 
   8   4   1       10.05       19.09      5.86 o 
   9   4   1     1305.76     1248.39     18.94 o 
  10   4   1      337.71      300.24     10.15 o 
  11   4   1       99.94       80.33      7.56 o 
  12   4   1        1.20        1.57      6.80 o 
  13   4   1        5.86        0.20     10.55 o 
  14   4   1        6.38        0.00      8.90 o 
  15   4   1        0.62        0.00      9.85 o 
 -15   5   1       16.96        7.66      9.60 o 
 -14   5   1       34.13       26.15      9.48 o 
 -13   5   1       79.73       96.43      8.46 o 
 -12   5   1       13.45       12.41      8.21 o 
 -11   5   1      590.19      597.64     13.59 o 
 -10   5   1      176.66      222.23     10.36 o 
  -9   5   1       75.00       97.71      7.37 o 
  -8   5   1       37.27       46.95      6.07 o 
  -7   5   1     2100.79     2022.00     24.79 o 
  -6   5   1      424.47      482.74      9.82 o 
  -5   5   1      121.59      113.68      5.23 o 
  -4   5   1     5643.50     5989.15     60.62 o 
  -3   5   1     3649.05     3439.14     29.51 o 
  -2   5   1       61.59       51.33      2.71 o 
  -1   5   1      468.06      347.79      5.34 o 
   0   5   1     5422.13     5161.34     46.78 o 
   1   5   1      673.75      651.48      8.01 o 
   2   5   1     2989.06     3264.30     36.50 o 
   3   5   1      610.37      517.39      7.10 o 
   4   5   1       46.81       63.55      4.78 o 
   5   5   1     1613.19     1793.16     21.48 o 
   6   5   1      179.58      182.48      7.15 o 
   7   5   1       54.69       63.18      6.17 o 
   8   5   1       37.11       45.35      6.21 o 
   9   5   1        0.13        0.00      5.86 o 
  10   5   1      743.28      702.71     14.40 o 
  11   5   1      115.54      114.42      8.36 o 
  12   5   1      175.84      185.68      9.86 o 
  13   5   1        0.06        0.00      9.60 o 
  14   5   1        9.23        0.00      8.82 o 
  15   5   1        6.71        0.00      9.59 o 
 -15   6   1        4.51        0.00     10.34 o 
 -14   6   1       45.44       25.52      9.23 o 
 -13   6   1       17.94       13.38      8.82 o 
 -12   6   1        3.74        0.00      6.50 o 
 -11   6   1       49.30       55.11      7.18 o 
 -10   6   1      495.73      399.42     12.68 o 
  -9   6   1      202.70      186.43      8.48 o 
  -8   6   1      494.52      475.84     14.69 o 
  -7   6   1     3416.13     3535.56     39.36 o 
  -6   6   1       75.34       53.60      5.14 o 
  -5   6   1     1732.87     2126.43     24.55 o 
  -4   6   1      143.72      166.27      5.84 o 
  -3   6   1     3992.59     3824.88     35.79 o 
  -2   6   1      244.32      267.76      4.90 o 
  -1   6   1     1927.14     1890.21     18.63 o 
   0   6   1     2166.83     2188.95     21.21 o 
   1   6   1     1192.85     1001.88     11.01 o 
   2   6   1     1092.58     1070.96     11.74 o 
   3   6   1     3283.95     3414.94     43.12 o 
   4   6   1      571.44      727.14     12.15 o 
   5   6   1       65.22       68.34      5.07 o 
   6   6   1     1132.80     1079.76     15.74 o 
   7   6   1        0.16        6.96      5.41 o 
   8   6   1       77.71      103.45      8.73 o 
   9   6   1       82.57       86.08      7.19 o 
  10   6   1       48.22       64.71      9.40 o 
  11   6   1       70.55       71.80      7.73 o 
  12   6   1       23.72       13.37      7.02 o 
  13   6   1       32.89       22.18      7.87 o 
  14   6   1       50.01       57.02     12.80 o 
 -15   7   1        0.00        0.00     16.69 o 
 -14   7   1       58.94       57.34      9.44 o 
 -13   7   1       14.26       10.37      7.44 o 
 -12   7   1       22.76       36.26      7.74 o 
 -11   7   1      131.11      137.84      8.62 o 
 -10   7   1       17.50       15.78      6.20 o 
  -9   7   1      183.62      152.24      9.45 o 
  -8   7   1        4.59       11.93      6.66 o 
  -7   7   1       31.57       30.90      5.56 o 
  -6   7   1     3946.18     4030.31     43.62 o 
  -5   7   1      341.13      391.30      8.62 o 
  -4   7   1     1509.62     1723.96     20.33 o 
  -3   7   1     6231.88     6630.24     60.61 o 
  -2   7   1     1031.74     1076.46     13.04 o 
  -1   7   1      219.82      185.02      4.50 o 
   0   7   1      350.55      286.64      5.33 o 
   1   7   1     2819.68     2549.85     24.64 o 
   2   7   1      902.64      989.54     11.31 o 
   3   7   1     1154.71     1089.00     13.99 o 
   4   7   1     5364.65     5539.19     57.07 o 
   5   7   1     2942.00     2924.85     32.68 o 
   6   7   1      400.36      409.54      9.84 o 
   7   7   1      104.09       91.03      7.92 o 
   8   7   1      512.53      407.42     11.17 o 
   9   7   1       79.66       55.59      6.81 o 
  10   7   1      265.34      276.36     10.29 o 
  11   7   1       25.98       26.16      7.00 o 
  12   7   1       58.15       53.05      7.80 o 
  13   7   1       41.77       26.51      9.04 o 
  14   7   1       80.22       56.31     10.39 o 
 -15   8   1      320.55      347.19     18.30 o 
 -14   8   1       16.70       10.30      9.09 o 
 -13   8   1       14.68       17.83      7.78 o 
 -12   8   1       10.49        2.03      6.77 o 
 -11   8   1       26.38       21.79      6.92 o 
 -10   8   1      182.11      167.51      8.61 o 
  -9   8   1       49.08       82.75      7.07 o 
  -8   8   1      254.41      228.27      8.88 o 
  -7   8   1        0.00        2.89      5.54 o 
  -6   8   1      991.84      940.73     14.60 o 
  -5   8   1      119.51      158.64      7.24 o 
  -4   8   1     3372.35     3429.10     53.16 o 
  -3   8   1     1706.61     1887.61     19.41 o 
  -2   8   1        0.01        4.74      2.65 o 
  -1   8   1      915.54      942.74     11.04 o 
   0   8   1     1233.82     1349.17     14.50 o 
   1   8   1     2138.78     2332.72     25.36 o 
   2   8   1      614.26      734.14     10.05 o 
   3   8   1     2053.51     2271.39     22.89 o 
   4   8   1       24.78        7.26      2.67 o 
   5   8   1      776.07      667.65     13.62 o 
   6   8   1       32.87       82.88      8.21 o 
   7   8   1      333.30      309.59      9.91 o 
   8   8   1      164.23      134.11      9.17 o 
   9   8   1       25.73       21.47      6.18 o 
  10   8   1       45.29       43.61      6.98 o 
  11   8   1        2.79        8.54      6.70 o 
  12   8   1      162.55      133.40      9.35 o 
  13   8   1       52.67       45.76      8.27 o 
  14   8   1       47.46       35.74      8.74 o 
 -14   9   1       22.44       29.25      9.73 o 
 -13   9   1       70.83       81.68      9.86 o 
 -12   9   1       31.97       29.35      7.41 o 
 -11   9   1      298.81      301.54     11.02 o 
 -10   9   1        3.35        0.00      7.41 o 
  -9   9   1      786.70      763.44     14.56 o 
  -8   9   1      460.42      487.82     11.74 o 
  -7   9   1      486.86      471.88     11.14 o 
  -6   9   1     1701.17     1674.10     21.81 o 
  -5   9   1        0.27        3.69      4.56 o 
  -4   9   1      108.77      132.30      4.69 o 
  -3   9   1      919.26      941.03     11.54 o 
  -2   9   1     1156.69     1200.31     14.99 o 
  -1   9   1      725.20      776.93      9.98 o 
   0   9   1       73.62       68.58      3.57 o 
   1   9   1     1656.39     1761.89     18.53 o 
   2   9   1        0.04        0.27      3.04 o 
   3   9   1      338.57      362.76      9.17 o 
   4   9   1      213.16      210.50      5.54 o 
   5   9   1      255.25      259.40      8.28 o 
   6   9   1     3394.48     3441.75     38.84 o 
   7   9   1      470.56      459.46     13.48 o 
   8   9   1        2.15        0.00      5.88 o 
   9   9   1      156.77      145.45      9.57 o 
  10   9   1        9.79        5.79      6.52 o 
  11   9   1       30.92       35.92      7.34 o 
  12   9   1       59.20       53.75      8.09 o 
  13   9   1       35.94       34.57      8.35 o 
  14   9   1        0.06        0.00      8.40 o 
 -14  10   1        3.44        1.05      8.67 o 
 -13  10   1      151.38      148.72     11.27 o 
 -12  10   1       37.69       33.19      8.28 o 
 -11  10   1      101.67       83.54      7.97 o 
 -10  10   1      158.70      166.52      8.97 o 
  -9  10   1       55.16       54.63      7.37 o 
  -8  10   1      399.48      419.74     11.17 o 
  -7  10   1       37.09       46.25      6.39 o 
  -6  10   1       30.70       39.90      5.99 o 
  -5  10   1      134.05      193.08      9.70 o 
  -4  10   1      399.70      418.58      8.58 o 
  -3  10   1       15.09        5.48      3.15 o 
  -2  10   1     1789.48     1921.44     20.15 o 
  -1  10   1     2121.96     2266.77     23.15 o 
   0  10   1      641.12      605.95      8.75 o 
   1  10   1      563.61      497.28      8.02 o 
   2  10   1      321.70      323.17      6.61 o 
   3  10   1      169.00      168.51      7.86 o 
   4  10   1     1063.15     1073.51     13.36 o 
   5  10   1       14.70        9.81      5.17 o 
   6  10   1       83.76       81.23      6.99 o 
   7  10   1     2154.64     2225.96     30.32 o 
   8  10   1      101.89       91.93      7.20 o 
   9  10   1        0.02       11.65      7.54 o 
  10  10   1       13.50        9.45      6.84 o 
  11  10   1       28.89       23.85      7.81 o 
  12  10   1      122.15      108.80      9.17 o 
  13  10   1      157.29      208.83     16.46 o 
  14  10   1       56.18       83.89     12.85 o 
 -14  11   1       18.51       26.73      9.51 o 
 -13  11   1        2.49        9.66      9.29 o 
 -12  11   1        3.12        0.83      7.79 o 
 -11  11   1       39.62       19.31      7.84 o 
 -10  11   1      225.92      230.95     14.63 o 
  -9  11   1       84.97       94.84      7.68 o 
  -8  11   1      716.08      707.60     14.02 o 
  -7  11   1        0.32        0.00      5.82 o 
  -6  11   1        3.80        5.86      5.62 o 
  -5  11   1      633.47      646.21     13.94 o 
  -4  11   1      101.34      126.79      7.14 o 
  -3  11   1        0.23        0.00      3.38 o 
  -2  11   1     2850.61     3073.28     30.62 o 
  -1  11   1      603.93      627.95      9.25 o 
   0  11   1      231.74      312.85      6.66 o 
   1  11   1        1.95        0.00      3.29 o 
   2  11   1       58.44       58.39      4.18 o 
   3  11   1       74.53       49.08      4.27 o 
   4  11   1       12.15        9.48      4.33 o 
   5  11   1       11.06       21.59      5.51 o 
   6  11   1      623.84      583.81     12.60 o 
   7  11   1        2.77        1.11      5.85 o 
   8  11   1       52.22       57.34      6.80 o 
   9  11   1       89.13       84.10      7.57 o 
  10  11   1       44.09       21.07      7.02 o 
  11  11   1        2.73        1.31      6.83 o 
  12  11   1       26.91       24.25      7.93 o 
  13  11   1       51.15       53.30      9.48 o 
 -14  12   1        5.06        0.00      8.56 o 
 -13  12   1        5.51        0.00      8.41 o 
 -12  12   1        4.69        8.14      8.06 o 
 -11  12   1      121.93      126.37      9.92 o 
 -10  12   1       41.08       27.86      8.66 o 
  -9  12   1       71.04       63.34      9.88 o 
  -8  12   1        3.27        0.00      5.83 o 
  -7  12   1      688.68      630.39     14.99 o 
  -6  12   1     1009.97      929.80     15.71 o 
  -5  12   1      173.12      216.07      6.73 o 
  -4  12   1      151.71      168.41      6.20 o 
  -3  12   1     1666.89     1625.60     18.46 o 
  -2  12   1      335.20      289.77      6.84 o 
  -1  12   1      481.49      526.07      9.25 o 
   0  12   1      983.38     1080.38     13.56 o 
   1  12   1       46.29       63.73      4.46 o 
   2  12   1      412.65      366.11      7.77 o 
   3  12   1      178.51      207.02      6.68 o 
   4  12   1      197.83      242.71      7.17 o 
   5  12   1       57.10       51.76      4.34 o 
   6  12   1      878.84      836.58     15.01 o 
   7  12   1     1093.75     1106.50     17.93 o 
   8  12   1      138.00      143.47      8.34 o 
   9  12   1       71.60       72.68      7.64 o 
  10  12   1       71.39       61.42      7.82 o 
  11  12   1        1.87        0.39      9.89 o 
  12  12   1        0.67        0.00      7.90 o 
  13  12   1      137.10      173.25     24.02 o 
 -13  13   1        0.07        0.00      8.50 o 
 -12  13   1        5.03        0.71      8.14 o 
 -11  13   1       23.65       18.04      7.79 o 
 -10  13   1      106.68       84.91      8.89 o 
  -9  13   1      145.88      130.72      9.24 o 
  -8  13   1       32.84       33.25      6.53 o 
  -7  13   1      138.67      131.42      7.89 o 
  -6  13   1     1640.49     1605.30     22.26 o 
  -5  13   1      786.31      779.08     11.75 o 
  -4  13   1      198.45      173.43      6.57 o 
  -3  13   1      102.78      134.00      5.60 o 
  -2  13   1      139.17      133.66      5.61 o 
  -1  13   1        1.84        0.74      3.75 o 
   0  13   1      209.56      187.84      6.21 o 
   1  13   1       17.05        6.97      4.05 o 
   2  13   1       31.27       26.67      4.45 o 
   3  13   1      355.32      361.37      9.69 o 
   4  13   1      734.25      658.78     10.93 o 
   5  13   1      673.77      634.47     12.88 o 
   6  13   1       90.44       83.16      7.01 o 
   7  13   1      102.62      102.67      7.49 o 
   8  13   1       88.22      110.18      8.99 o 
   9  13   1       18.06        3.89      6.49 o 
  10  13   1       56.09       42.77      9.90 o 
  11  13   1       86.62       96.62      9.71 o 
  12  13   1       81.98      107.00     10.40 o 
  13  13   1       75.12      112.83     24.22 o 
 -13  14   1        1.86        0.00      8.26 o 
 -12  14   1        0.53        0.00      8.26 o 
 -11  14   1       19.53       21.80      8.32 o 
 -10  14   1        1.95        3.31      7.34 o 
  -9  14   1       52.59       60.67      8.23 o 
  -8  14   1        0.60        0.00      6.59 o 
  -7  14   1      771.20      793.01     15.17 o 
  -6  14   1      327.54      330.48     14.36 o 
  -5  14   1       33.60       12.85      6.05 o 
  -4  14   1        1.28        1.33      4.69 o 
  -3  14   1       56.28       73.00      5.24 o 
  -2  14   1       74.85       83.31      7.63 o 
  -1  14   1     1066.07     1098.98     15.17 o 
   0  14   1      110.52      116.03      5.58 o 
   1  14   1       15.51       20.91      4.44 o 
   2  14   1      643.31      685.84     12.90 o 
   3  14   1      693.94      689.48     11.31 o 
   4  14   1      324.38      343.52      8.77 o 
   5  14   1     2139.05     2137.21     27.26 o 
   6  14   1       18.52       16.44      6.10 o 
   7  14   1      173.19      159.56      8.54 o 
   8  14   1       61.49       67.64      7.41 o 
   9  14   1       28.05       26.72      7.07 o 
  10  14   1      118.76      139.15     10.05 o 
  11  14   1       92.65      129.35     10.50 o 
  12  14   1       42.44       44.14     11.89 o 
  13  14   1       14.78       10.41     11.02 o 
 -13  15   1       51.53       55.51      9.91 o 
 -12  15   1        0.11        0.00      8.21 o 
 -11  15   1       14.23        0.00      7.90 o 
 -10  15   1        0.24        0.00      9.47 o 
  -9  15   1       32.36       16.07      8.29 o 
  -8  15   1      362.90      367.85     13.10 o 
  -7  15   1      923.60      897.56     18.25 o 
  -6  15   1        4.62        3.83      5.85 o 
  -5  15   1      316.84      340.71     16.92 o 
  -4  15   1     1086.79     1072.10     15.07 o 
  -3  15   1       50.57       53.88      5.97 o 
  -2  15   1      284.26      294.30      8.09 o 
  -1  15   1       19.35       22.01      4.59 o 
   0  15   1        2.23        0.00      4.58 o 
   1  15   1      201.21      230.23      7.29 o 
   2  15   1        0.03        8.25      4.69 o 
   3  15   1        3.46        9.85      5.12 o 
   4  15   1       33.36       21.32      5.08 o 
   5  15   1      643.05      679.13     13.79 o 
   6  15   1       70.73       89.05      7.35 o 
   7  15   1       72.11       81.33      7.53 o 
   8  15   1        9.70        5.07      9.04 o 
   9  15   1        7.05        0.25      7.12 o 
  10  15   1        1.75        8.10      7.78 o 
  11  15   1       40.06       42.49     11.39 o 
  12  15   1        2.81        0.00     13.29 o 
 -12  16   1       30.93       30.74      9.47 o 
 -11  16   1        4.71        0.00      7.96 o 
 -10  16   1        0.34        0.00      7.55 o 
  -9  16   1        9.69        6.77      8.34 o 
  -8  16   1      161.28      129.85      9.72 o 
  -7  16   1      209.45      183.33     10.14 o 
  -6  16   1      176.60      155.67      9.48 o 
  -5  16   1      248.59      227.67      8.99 o 
  -4  16   1      133.50      149.05      6.56 o 
  -3  16   1        1.85        9.33      4.92 o 
  -2  16   1       92.66       97.21      5.77 o 
  -1  16   1      110.47      111.62      6.04 o 
   0  16   1      252.19      249.57      7.94 o 
   1  16   1      223.87      246.55      9.26 o 
   2  16   1       84.60      103.47      6.23 o 
   3  16   1       24.15       16.15      7.44 o 
   4  16   1      275.38      274.27      9.98 o 
   5  16   1       10.14       14.69      9.21 o 
   6  16   1       77.01      100.09      7.55 o 
   7  16   1       66.18       63.62      7.48 o 
   8  16   1      125.22      169.06     10.32 o 
   9  16   1       94.52      106.08      9.48 o 
  10  16   1       24.12       20.12      8.04 o 
  11  16   1        7.30        0.00     10.35 o 
  12  16   1       37.69       19.70     11.70 o 
 -12  17   1       22.65       22.56      9.54 o 
 -11  17   1       11.94        6.37      8.40 o 
 -10  17   1       66.56       62.12      9.30 o 
  -9  17   1      139.69      167.04     10.72 o 
  -8  17   1       74.66       49.52      8.11 o 
  -7  17   1      142.66      125.01      9.57 o 
  -6  17   1       56.64       69.11      8.08 o 
  -5  17   1      845.00      840.74     22.50 o 
  -4  17   1     1281.21     1212.04     16.44 o 
  -3  17   1      642.12      667.00     11.63 o 
  -2  17   1        0.94        2.91      7.10 o 
  -1  17   1      105.42       88.57      5.95 o 
   0  17   1       37.86       29.91      5.06 o 
   1  17   1      468.55      442.92      9.63 o 
   2  17   1     1959.21     1880.24     22.34 o 
   3  17   1      163.57      182.28      7.22 o 
   4  17   1       11.94       10.12      5.75 o 
   5  17   1       37.11       33.70      7.21 o 
   6  17   1        5.78        0.00      5.98 o 
   7  17   1      458.95      448.46     13.89 o 
   8  17   1       35.47       51.62      8.44 o 
   9  17   1       15.32        7.19      7.70 o 
  10  17   1      257.98      244.81     19.44 o 
  11  17   1       59.95        9.18     11.33 o 
 -11  18   1       32.55       37.18      9.39 o 
 -10  18   1       18.77       20.70      8.95 o 
  -9  18   1       10.15       29.29      9.66 o 
  -8  18   1        0.64        0.38      7.34 o 
  -7  18   1        7.43       13.71      7.34 o 
  -6  18   1       36.49       37.97      7.69 o 
  -5  18   1        3.83        0.53      6.50 o 
  -4  18   1       55.09       45.56      6.34 o 
  -3  18   1        0.80       11.80      5.10 o 
  -2  18   1       94.88      101.39      6.21 o 
  -1  18   1     1136.79     1101.20     15.60 o 
   0  18   1      203.24      216.10      7.69 o 
   1  18   1       16.69       17.18      5.01 o 
   2  18   1      366.01      381.23      9.98 o 
   3  18   1       12.42       18.76      5.20 o 
   4  18   1        2.52        0.00      6.33 o 
   5  18   1        2.01        2.25      7.75 o 
   6  18   1       16.16       18.93      6.71 o 
   7  18   1       49.78       44.24      8.05 o 
   8  18   1       30.15       21.24      7.95 o 
   9  18   1        3.71        2.04     14.17 o 
  10  18   1       18.09       18.56     10.79 o 
  11  18   1       26.57       38.04     14.37 o 
 -11  19   1       43.15       33.28     11.86 o 
 -10  19   1      128.50      159.44     11.58 o 
  -9  19   1        0.17        0.00      7.83 o 
  -8  19   1        1.06        1.46      8.93 o 
  -7  19   1        7.57       13.20      7.68 o 
  -6  19   1       19.97       15.76      7.50 o 
  -5  19   1      110.00       91.50      8.72 o 
  -4  19   1      134.68      114.69      9.11 o 
  -3  19   1      295.52      311.21      9.11 o 
  -2  19   1       32.68       25.85      5.45 o 
  -1  19   1      600.22      569.69     11.31 o 
   0  19   1       95.02      102.83      6.42 o 
   1  19   1      406.24      391.22      9.81 o 
   2  19   1      186.49      201.51      9.82 o 
   3  19   1       75.69       66.10      6.14 o 
   4  19   1        1.98        4.52      5.94 o 
   5  19   1       48.79       68.30      7.38 o 
   6  19   1        3.52        4.80      7.21 o 
   7  19   1       24.53       30.21      8.12 o 
   8  19   1        2.81        1.11      7.78 o 
   9  19   1       64.74       94.60     12.36 o 
  10  19   1       74.48       76.49     12.87 o 
 -10  20   1        0.70        0.00      8.80 o 
  -9  20   1        0.72        0.00      8.26 o 
  -8  20   1        1.09       11.10      8.23 o 
  -7  20   1       31.00       31.55      8.38 o 
  -6  20   1        2.04        0.49      7.47 o 
  -5  20   1        4.35        0.00      7.33 o 
  -4  20   1       16.39       28.21      7.52 o 
  -3  20   1        1.50        0.00      6.13 o 
  -2  20   1      136.49      142.99     11.53 o 
  -1  20   1        0.44        7.25      5.33 o 
   0  20   1      110.44      100.11      6.70 o 
   1  20   1       29.58       52.02      6.64 o 
   2  20   1       81.89       97.94      6.73 o 
   3  20   1        1.70        3.92      6.75 o 
   4  20   1        2.04       10.55      6.18 o 
   5  20   1       64.12       84.92     10.48 o 
   6  20   1      231.28      215.08     12.00 o 
   7  20   1        0.07        0.00      7.74 o 
   8  20   1        9.28        9.68     10.15 o 
   9  20   1       27.02       22.50     13.97 o 
  10  20   1        1.93       10.36     11.28 o 
 -10  21   1        2.65        0.00     10.51 o 
  -9  21   1        0.26        0.00      8.56 o 
  -8  21   1        5.29        9.98      8.84 o 
  -7  21   1      112.12       88.77      9.89 o 
  -6  21   1       35.55       40.68      8.33 o 
  -5  21   1        1.09        0.00      7.14 o 
  -4  21   1        8.57        0.00      7.44 o 
  -3  21   1      202.21      185.56     10.48 o 
  -2  21   1       43.23       33.12      6.85 o 
  -1  21   1      168.20      176.58      7.85 o 
   0  21   1      514.54      564.28     12.86 o 
   1  21   1        2.86        0.00      5.32 o 
   2  21   1       68.15       83.96      6.59 o 
   3  21   1       11.61       13.02      6.66 o 
   4  21   1       86.14       90.39      8.89 o 
   5  21   1       15.88       20.86      7.87 o 
   6  21   1       23.77       19.35      8.09 o 
   7  21   1       12.57       29.90     10.51 o 
   8  21   1        2.11       12.03     10.56 o 
   9  21   1       77.58       79.03     15.62 o 
  -9  22   1        8.78        0.00     10.77 o 
  -8  22   1        0.35        0.26      8.81 o 
  -7  22   1        5.67        3.94      8.66 o 
  -6  22   1       11.51        7.96      8.23 o 
  -5  22   1        5.05        5.64      9.03 o 
  -4  22   1       39.65       40.62      8.50 o 
  -3  22   1      192.51      159.59     10.32 o 
  -2  22   1       74.80       84.04      7.49 o 
  -1  22   1        4.17        5.71      5.59 o 
   0  22   1        1.88        4.97      5.68 o 
   1  22   1       20.08       17.25      6.30 o 
   2  22   1       36.97       26.22      6.45 o 
   3  22   1       17.69       16.61      7.57 o 
   4  22   1       24.74       14.22      7.79 o 
   5  22   1       13.12       13.64      8.00 o 
   6  22   1        4.26        6.03      8.20 o 
   7  22   1        0.56       12.72     10.49 o 
   8  22   1       20.11       10.79     12.95 o 
  -8  23   1       14.09        0.00      8.85 o 
  -7  23   1       63.57       80.36     10.93 o 
  -6  23   1      142.87      187.13     12.13 o 
  -5  23   1       17.14        5.64      8.13 o 
  -4  23   1        0.01        0.00      7.89 o 
  -3  23   1       27.17       22.53      8.25 o 
  -2  23   1       35.63       50.42      8.45 o 
  -1  23   1      135.61      152.37      8.88 o 
   0  23   1        0.64        0.92      5.59 o 
   1  23   1        0.01        5.44      5.98 o 
   2  23   1       15.45       16.11      7.74 o 
   3  23   1      106.85      114.78     11.22 o 
   4  23   1       56.53       47.26      9.02 o 
   5  23   1       37.17       30.99      8.79 o 
   6  23   1        0.48        0.00     11.60 o 
   7  23   1      181.29      178.70     16.13 o 
  -7  24   1        3.50        5.68      9.11 o 
  -6  24   1       57.62       70.87     10.12 o 
  -5  24   1       17.78       29.85      9.09 o 
  -4  24   1        6.41       28.71      8.88 o 
  -3  24   1       18.49       31.04      9.41 o 
  -2  24   1       46.55       32.97      8.41 o 
  -1  24   1       28.07       31.95      7.29 o 
   0  24   1       10.54       15.77      6.99 o 
   1  24   1       23.25       23.99      7.78 o 
   2  24   1        0.79        2.18      7.66 o 
   3  24   1       13.30       22.39      8.20 o 
   4  24   1       31.47       23.06      8.72 o 
   5  24   1       76.80       88.48     12.45 o 
   6  24   1       30.47       30.44     11.60 o 
   7  24   1        0.57        0.00     10.80 o 
  -6  25   1        1.41       10.58      9.01 o 
  -5  25   1        2.07        0.75      8.43 o 
  -4  25   1       20.17       28.92      8.87 o 
  -3  25   1       19.79       27.99      9.09 o 
  -2  25   1       75.08      109.77     10.37 o 
  -1  25   1        1.80        0.68      9.20 o 
   0  25   1       32.33       54.38      9.38 o 
   1  25   1       50.04       67.35     10.62 o 
   2  25   1        0.51        4.41      8.15 o 
   3  25   1       12.70       24.23      8.53 o 
   4  25   1       58.71       80.62     12.13 o 
   5  25   1        0.91        7.85     10.66 o 
  -4  26   1       12.34       16.18      9.15 o 
  -3  26   1        6.90       25.88      8.81 o 
  -2  26   1        4.67       14.51      9.41 o 
  -1  26   1       36.22       29.63     10.32 o 
   0  26   1      116.98      143.89     12.38 o 
   1  26   1        7.21       18.64     12.21 o 
   2  26   1       31.97       50.53     14.90 o 
   3  26   1        1.50        0.00      8.43 o 
   4  26   1        9.63       15.91     10.64 o 
  -1  27   1       20.94       30.74     10.57 o 
   0  27   1       31.23       27.80     12.37 o 
   1  27   1       39.05       20.72     11.28 o 
 -14   0   2     1067.28     1133.35     32.95 o 
 -12   0   2        0.00        0.00     10.83 o 
 -10   0   2       39.65       26.31     12.88 o 
  -8   0   2       13.56       22.99      7.69 o 
  -6   0   2     1513.81     1845.21     27.61 o 
  -4   0   2     1033.71     1270.97     19.06 o 
  -2   0   2      712.43      568.15      9.21 o 
   0   0   2     4261.80     4364.92     67.17 o 
   2   0   2    41988.04    43289.32    546.77 o 
   4   0   2     7508.53     7235.87     93.23 o 
   6   0   2       16.81        0.00      5.05 o 
   8   0   2       22.69       28.58      6.89 o 
  10   0   2      802.66      743.07     17.82 o 
  12   0   2      210.11      295.00     18.75 o 
  14   0   2        2.48        0.00     12.82 o 
 -15   1   2       17.88        0.00      9.13 o 
 -14   1   2       10.83        0.00      8.12 o 
 -13   1   2       11.43       10.07      7.97 o 
 -12   1   2      123.75      123.81      8.31 o 
 -11   1   2       21.49       23.18      5.61 o 
 -10   1   2      263.40      262.05      8.38 o 
  -9   1   2      411.29      345.12      8.91 o 
  -8   1   2      262.66      259.13      8.38 o 
  -7   1   2      130.90      140.10      5.35 o 
  -6   1   2     1386.91     1490.34     16.42 o 
  -5   1   2       28.73       22.25      3.15 o 
  -4   1   2      605.64      720.62      8.80 o 
  -3   1   2     6718.71     6543.03     58.87 o 
  -2   1   2     1648.06     2020.83     18.90 o 
  -1   1   2     5611.22     5713.58     47.80 o 
   0   1   2      268.24      135.90      3.49 o 
   1   1   2      813.25      871.27      9.50 o 
   2   1   2    15863.43    15167.77    136.45 o 
   3   1   2      994.71      908.94     10.37 o 
   4   1   2     1520.40     1607.72     16.85 o 
   5   1   2     3651.85     3840.06     36.69 o 
   6   1   2      543.75      642.50      9.68 o 
   7   1   2     3328.50     3386.62     34.01 o 
   8   1   2      147.35      159.60      6.74 o 
   9   1   2       28.79       31.37      5.13 o 
  10   1   2      398.85      402.32      9.76 o 
  11   1   2      137.17      149.64      8.53 o 
  12   1   2        0.09        0.00      8.14 o 
  13   1   2        9.10        7.13      8.91 o 
  14   1   2       21.33       24.44     10.82 o 
 -15   2   2       11.28        4.16      9.02 o 
 -14   2   2       83.74      112.40     10.93 o 
 -13   2   2        8.69        2.27      8.08 o 
 -12   2   2       64.35       66.62      7.23 o 
 -11   2   2      166.89      166.40      8.43 o 
 -10   2   2      210.16      205.11      7.61 o 
  -9   2   2       64.11       74.47      5.79 o 
  -8   2   2       46.12       59.10      5.16 o 
  -7   2   2      110.30      159.40      6.08 o 
  -6   2   2      746.97      876.79     11.25 o 
  -5   2   2     3804.30     3632.10     34.46 o 
  -4   2   2      136.87      156.16      4.96 o 
  -3   2   2      553.26      558.21      7.18 o 
  -2   2   2      465.91      385.30      7.59 o 
  -1   2   2      386.80      266.23      6.52 o 
   0   2   2    15463.92    15175.19    128.66 o 
   1   2   2      543.97      448.87      5.41 o 
   2   2   2      265.15      219.91      7.76 o 
   3   2   2    11050.55    11101.43     99.37 o 
   4   2   2     2101.80     2029.01     20.45 o 
   5   2   2     4409.69     4576.23     43.26 o 
   6   2   2      113.84      111.28      5.64 o 
   7   2   2      950.70      943.14     12.87 o 
   8   2   2        0.21        3.46      4.69 o 
   9   2   2      711.39      723.40     11.93 o 
  10   2   2      562.04      543.68     21.77 o 
  11   2   2       85.04       65.29      7.37 o 
  12   2   2      166.35      169.85     11.50 o 
  13   2   2        3.83        1.79      8.77 o 
  14   2   2        0.22        0.00     10.11 o 
 -15   3   2      165.69      173.14     12.47 o 
 -14   3   2        7.97        6.16      8.58 o 
 -13   3   2      176.64      145.50     10.87 o 
 -12   3   2       73.67       69.95      7.49 o 
 -11   3   2        3.29        3.69      6.09 o 
 -10   3   2      102.97      110.16      7.51 o 
  -9   3   2      447.74      449.84      9.51 o 
  -8   3   2     2119.94     2054.14     22.50 o 
  -7   3   2      537.87      542.81      8.95 o 
  -6   3   2      770.47      729.07      9.97 o 
  -5   3   2       42.03       60.01      3.37 o 
  -4   3   2     2441.57     2516.92     24.30 o 
  -3   3   2    17544.89    18832.74    191.85 o 
  -2   3   2     6428.18     6530.52     54.63 o 
  -1   3   2    10829.59    11427.89     95.93 o 
   0   3   2    12426.53    11952.08    116.60 o 
   1   3   2    29413.97    30162.81    270.19 o 
   2   3   2      338.77      337.05      8.15 o 
   3   3   2      497.33      433.62      6.63 o 
   4   3   2     3763.06     3743.11     35.44 o 
   5   3   2       11.85       10.92      3.14 o 
   6   3   2      114.48      106.63      4.89 o 
   7   3   2     2135.86     1942.91     21.49 o 
   8   3   2      135.41      139.78      6.32 o 
   9   3   2        0.14       11.11      5.01 o 
  10   3   2       37.97       33.13      8.52 o 
  11   3   2       22.60       18.36      7.83 o 
  12   3   2       59.33       67.38      7.82 o 
  13   3   2       31.72       42.41      9.54 o 
  14   3   2       38.61       26.39     10.17 o 
 -15   4   2       24.93        6.79      9.28 o 
 -14   4   2      180.79      195.79     12.40 o 
 -13   4   2       21.30       29.49      9.12 o 
 -12   4   2       14.83        0.00      6.41 o 
 -11   4   2       44.20       59.91      7.12 o 
 -10   4   2      151.65       97.52      7.26 o 
  -9   4   2      201.92      175.48      7.05 o 
  -8   4   2     1315.15     1330.27     16.22 o 
  -7   4   2       59.33       82.88      4.33 o 
  -6   4   2      596.37      626.42      9.65 o 
  -5   4   2     3820.16     4084.01     42.12 o 
  -4   4   2      613.96      638.44     11.12 o 
  -3   4   2       67.64       75.72      3.06 o 
  -2   4   2      521.14      476.52      5.97 o 
  -1   4   2     1793.35     1516.06     14.84 o 
   0   4   2     3830.07     3659.15     36.99 o 
   1   4   2     7251.13     7760.16     77.03 o 
   2   4   2     2223.84     1822.05     18.00 o 
   3   4   2     2576.67     2725.34     26.22 o 
   4   4   2     2955.55     2877.14     28.01 o 
   5   4   2        0.00        1.90      2.94 o 
   6   4   2       37.46       63.15      4.05 o 
   7   4   2       15.74       22.74      4.73 o 
   8   4   2      343.18      379.99      8.53 o 
   9   4   2        2.61        5.93      5.90 o 
  10   4   2        0.07        0.00      5.95 o 
  11   4   2       87.25       67.69      7.82 o 
  12   4   2       23.39       11.76      6.89 o 
  13   4   2      190.57      184.74     14.55 o 
  14   4   2        3.30        0.00      9.33 o 
 -15   5   2      258.19      277.92     16.88 o 
 -14   5   2        0.00        0.00      8.03 o 
 -13   5   2        4.02        0.00      8.17 o 
 -12   5   2       11.78        7.64      6.68 o 
 -11   5   2        8.17       13.71      6.53 o 
 -10   5   2      719.00      644.86     13.45 o 
  -9   5   2      636.11      662.13     13.31 o 
  -8   5   2      672.77      635.66     12.75 o 
  -7   5   2      487.00      532.21     12.05 o 
  -6   5   2      684.92      675.68     12.35 o 
  -5   5   2      127.41      104.63      5.07 o 
  -4   5   2      831.88      874.61     10.22 o 
  -3   5   2      112.73       84.26      4.47 o 
  -2   5   2      227.50      177.77      4.03 o 
  -1   5   2      819.38      848.74     10.47 o 
   0   5   2    13015.04    12414.51    111.34 o 
   1   5   2     1180.72     1250.00     13.09 o 
   2   5   2      833.01      891.76     11.15 o 
   3   5   2     3928.55     4208.98     39.35 o 
   4   5   2      241.02      208.71      5.08 o 
   5   5   2      349.00      446.30      7.42 o 
   6   5   2       12.70        9.77      3.29 o 
   7   5   2     1638.13     1742.88     19.89 o 
   8   5   2      100.81      107.62      9.62 o 
   9   5   2      137.29      132.82      7.80 o 
  10   5   2      334.88      324.01     10.89 o 
  11   5   2      394.06      422.54     12.60 o 
  12   5   2       29.17       21.55      7.34 o 
  13   5   2        2.33        2.83     11.30 o 
  14   5   2       32.70       33.78     11.31 o 
 -15   6   2       34.98       42.99     12.51 o 
 -14   6   2       17.01        0.00      7.77 o 
 -13   6   2        1.63        0.00      6.85 o 
 -12   6   2       13.82       10.33      6.89 o 
 -11   6   2       91.20       94.20      7.89 o 
 -10   6   2     1196.88     1143.66     18.29 o 
  -9   6   2       10.73        3.83      6.18 o 
  -8   6   2      180.23      177.76      7.93 o 
  -7   6   2      252.74      259.44     10.25 o 
  -6   6   2      322.05      360.23     11.54 o 
  -5   6   2       98.34      130.42      5.57 o 
  -4   6   2     3696.53     3391.29     32.27 o 
  -3   6   2       10.44        9.63      2.39 o 
  -2   6   2      217.82      168.80      4.22 o 
  -1   6   2       16.79        8.06      2.29 o 
   0   6   2       19.29       18.22      2.54 o 
   1   6   2      629.56      619.97      7.98 o 
   2   6   2     4193.01     4289.83     39.91 o 
   3   6   2     1119.28     1111.41     12.57 o 
   4   6   2       97.09      165.73      7.75 o 
   5   6   2     3195.41     3386.11     42.20 o 
   6   6   2      611.60      573.01     20.49 o 
   7   6   2      507.66      511.38     11.67 o 
   8   6   2      220.57      208.72      9.37 o 
   9   6   2      606.35      597.66     15.41 o 
  10   6   2       20.65       17.01      6.44 o 
  11   6   2       13.35       10.15      6.70 o 
  12   6   2      405.59      436.95     13.14 o 
  13   6   2        5.21        0.00      7.63 o 
  14   6   2      154.02      192.92     13.08 o 
 -15   7   2      425.89      498.31     26.17 o 
 -14   7   2      155.87      177.59     18.19 o 
 -13   7   2      111.53       70.44      8.88 o 
 -12   7   2      294.87      322.23     14.68 o 
 -11   7   2       19.10        5.15      6.51 o 
 -10   7   2        0.00        0.00      6.08 o 
  -9   7   2      345.08      300.59     10.43 o 
  -8   7   2      281.38      305.53     10.71 o 
  -7   7   2       36.18       43.60      5.61 o 
  -6   7   2        0.48        5.40      4.50 o 
  -5   7   2     3509.55     3448.83     37.24 o 
  -4   7   2     1024.65     1059.68     12.16 o 
  -3   7   2      162.63      180.57      4.54 o 
  -2   7   2        1.47        0.82      2.41 o 
  -1   7   2     1908.48     1814.85     18.23 o 
   0   7   2       30.74       52.64      3.16 o 
   1   7   2      359.12      283.90      5.55 o 
   2   7   2      935.92      907.49     10.70 o 
   3   7   2      119.17      105.15      4.85 o 
   4   7   2     1388.55     1435.48     15.99 o 
   5   7   2     3323.60     3338.50     36.79 o 
   6   7   2       16.90       14.06      5.11 o 
   7   7   2     1455.22     1365.10     24.13 o 
   8   7   2      133.61      151.64      7.97 o 
   9   7   2       11.76       10.15      5.98 o 
  10   7   2       95.90       68.67      7.52 o 
  11   7   2       22.59       18.49      6.89 o 
  12   7   2       34.62       38.01      7.93 o 
  13   7   2       11.27        6.63     10.28 o 
  14   7   2        4.14        0.00      9.26 o 
 -15   8   2        0.59        0.00     10.43 o 
 -14   8   2        5.94        0.00      8.35 o 
 -13   8   2       54.78       56.57      8.95 o 
 -12   8   2      158.04      143.01      8.99 o 
 -11   8   2        3.84        0.00      6.59 o 
 -10   8   2       53.08       35.60      6.54 o 
  -9   8   2        5.79        6.21      5.88 o 
  -8   8   2      135.34      115.40      8.12 o 
  -7   8   2       56.90       84.51      6.56 o 
  -6   8   2       37.61       46.98      5.28 o 
  -5   8   2        9.57       13.55      4.41 o 
  -4   8   2      814.85      838.20     10.49 o 
  -3   8   2      181.77      150.99      4.52 o 
  -2   8   2     1332.28     1422.59     15.25 o 
  -1   8   2     6415.62     6919.27     63.18 o 
   0   8   2     7045.32     7332.13     66.73 o 
   1   8   2      874.46      808.70     10.06 o 
   2   8   2     1062.24     1027.59     13.20 o 
   3   8   2     1456.99     1439.34     15.88 o 
   4   8   2      154.45      172.77      5.15 o 
   5   8   2     1737.88     1561.04     22.00 o 
   6   8   2      125.66      151.39     10.15 o 
   7   8   2      114.52      116.21      8.55 o 
   8   8   2      423.00      416.72     11.61 o 
   9   8   2      134.50      114.38      7.86 o 
  10   8   2       84.27       84.55      7.60 o 
  11   8   2       37.55       30.62      7.21 o 
  12   8   2       36.29       23.81      9.92 o 
  13   8   2        6.56        0.00      7.75 o 
  14   8   2       22.82        0.00     11.30 o 
 -15   9   2       88.13       87.06     12.98 o 
 -14   9   2      223.67      245.19     13.31 o 
 -13   9   2        5.02       11.96      8.45 o 
 -12   9   2       15.39       10.22      7.74 o 
 -11   9   2      125.62      131.30      8.55 o 
 -10   9   2      602.77      573.73     13.12 o 
  -9   9   2      235.96      239.93      9.33 o 
  -8   9   2     1650.62     1618.35     24.90 o 
  -7   9   2      230.21      227.28      8.70 o 
  -6   9   2     1797.59     1856.03     23.26 o 
  -5   9   2       62.87       46.00      5.03 o 
  -4   9   2      183.91      262.47      7.11 o 
  -3   9   2     1060.77     1357.34     15.13 o 
  -2   9   2      774.81      770.68      9.90 o 
  -1   9   2     1175.22     1263.44     14.17 o 
   0   9   2       16.09       22.97      3.18 o 
   1   9   2     3082.65     3429.16     33.07 o 
   2   9   2     3908.08     4316.88     41.02 o 
   3   9   2      240.91      362.69      7.06 o 
   4   9   2      123.96      144.69      5.06 o 
   5   9   2      430.16      477.89     10.44 o 
   6   9   2        1.06       13.18      5.58 o 
   7   9   2       24.20       13.71      6.30 o 
   8   9   2      119.40      123.60      7.73 o 
   9   9   2        9.83        1.74      6.06 o 
  10   9   2        0.03        2.45      6.38 o 
  11   9   2      149.22      147.11      9.23 o 
  12   9   2       87.28      105.11      9.34 o 
  13   9   2       18.03        6.62      8.21 o 
  14   9   2       92.43      100.76     13.39 o 
 -14  10   2       12.91        0.00      8.58 o 
 -13  10   2       28.16       32.17      8.83 o 
 -12  10   2      220.39      184.46     11.21 o 
 -11  10   2       15.19       13.95      7.53 o 
 -10  10   2      204.60      189.54      9.22 o 
  -9  10   2      154.54      168.39     10.49 o 
  -8  10   2      176.82      180.96     12.19 o 
  -7  10   2      683.28      695.27     13.21 o 
  -6  10   2      670.53      603.99     11.81 o 
  -5  10   2      656.68      690.73     15.38 o 
  -4  10   2      130.40      111.04      6.90 o 
  -3  10   2      247.69      276.00      6.16 o 
  -2  10   2      509.98      492.88      9.78 o 
  -1  10   2        3.68        0.00      3.01 o 
   0  10   2     1951.39     1934.59     20.29 o 
   1  10   2       31.06       48.92      3.77 o 
   2  10   2        3.61        4.45      3.38 o 
   3  10   2      111.24      108.26      5.36 o 
   4  10   2      370.83      380.58      7.62 o 
   5  10   2      967.11      948.53     16.48 o 
   6  10   2      990.28     1036.31     17.12 o 
   7  10   2     1951.15     1894.87     29.06 o 
   8  10   2        0.35        0.00      5.84 o 
   9  10   2        6.41        0.00      6.19 o 
  10  10   2       47.38       58.87      7.56 o 
  11  10   2       39.79       43.14      7.65 o 
  12  10   2       45.78       53.32      8.28 o 
  13  10   2        4.56        0.00     10.86 o 
 -14  11   2        8.70       10.74      9.06 o 
 -13  11   2        4.62        2.14      8.49 o 
 -12  11   2        7.68        6.81      7.78 o 
 -11  11   2      318.84      269.75     12.16 o 
 -10  11   2      220.79      222.65     12.59 o 
  -9  11   2        5.72        6.22      5.98 o 
  -8  11   2       20.90       12.98      6.05 o 
  -7  11   2        0.12        6.55      5.91 o 
  -6  11   2     1038.00     1023.71     16.01 o 
  -5  11   2       23.11       45.68      4.28 o 
  -4  11   2      407.18      356.96      7.27 o 
  -3  11   2      187.40      154.47      5.87 o 
  -2  11   2       95.22       99.87      4.51 o 
  -1  11   2      885.37      945.38     12.47 o 
   0  11   2     3013.29     3234.58     31.96 o 
   1  11   2       66.64       77.42      4.46 o 
   2  11   2       24.52       11.05      3.80 o 
   3  11   2      341.54      410.27      8.19 o 
   4  11   2       97.25      122.29      5.59 o 
   5  11   2       44.81       41.27      4.26 o 
   6  11   2     3353.21     3291.80     38.11 o 
   7  11   2      228.67      208.02     10.52 o 
   8  11   2        0.52        0.00      5.86 o 
   9  11   2      159.55      175.63     10.91 o 
  10  11   2      165.93      146.90      9.06 o 
  11  11   2       91.50       91.52      8.56 o 
  12  11   2      215.51      239.27     13.51 o 
  13  11   2       87.33       81.07     12.44 o 
 -14  12   2       34.04       33.60      9.66 o 
 -13  12   2       35.81       35.15      9.13 o 
 -12  12   2        0.56        0.00      7.79 o 
 -11  12   2       61.40       64.78      8.80 o 
 -10  12   2        1.45        9.88      7.48 o 
  -9  12   2      154.20      132.98      9.30 o 
  -8  12   2      194.49      211.66      8.78 o 
  -7  12   2      788.89      772.52     17.14 o 
  -6  12   2      272.16      245.07      8.94 o 
  -5  12   2      228.53      240.17      6.99 o 
  -4  12   2      565.14      562.65      9.41 o 
  -3  12   2       39.27       46.67      4.49 o 
  -2  12   2      774.97      759.49     10.84 o 
  -1  12   2      130.37      141.31      5.28 o 
   0  12   2     1851.78     1964.37     21.28 o 
   1  12   2     2316.08     2281.60     24.09 o 
   2  12   2       11.99        7.05      4.01 o 
   3  12   2        0.89        0.00      4.05 o 
   4  12   2       47.27       36.60      5.58 o 
   5  12   2     1637.10     1504.41     20.84 o 
   6  12   2      205.11      238.65     10.74 o 
   7  12   2     1402.67     1322.15     20.25 o 
   8  12   2       28.93       11.98      7.69 o 
   9  12   2        5.65        0.00      6.38 o 
  10  12   2        0.00        1.62      6.84 o 
  11  12   2       17.46       11.99      7.35 o 
  12  12   2       81.65      101.53     15.88 o 
  13  12   2       90.47       88.02     12.76 o 
 -14  13   2       15.43        4.95      9.03 o 
 -13  13   2        0.62        0.00      8.68 o 
 -12  13   2        2.05        0.00      8.02 o 
 -11  13   2        2.55        0.00      8.63 o 
 -10  13   2       88.51       79.63      8.92 o 
  -9  13   2      448.43      453.97     21.92 o 
  -8  13   2        8.46        8.14      6.63 o 
  -7  13   2       78.59       79.48      8.48 o 
  -6  13   2      113.59      107.36      7.29 o 
  -5  13   2        0.00        0.00      4.39 o 
  -4  13   2      124.05      141.97      5.79 o 
  -3  13   2      717.99      820.73     11.98 o 
  -2  13   2       27.68       36.05      4.23 o 
  -1  13   2      148.72      162.89      5.94 o 
   0  13   2     1998.76     2055.92     22.41 o 
   1  13   2        4.99        1.62      4.09 o 
   2  13   2      134.34      103.93      5.94 o 
   3  13   2        9.76       10.98      4.53 o 
   4  13   2       22.41       45.22      7.49 o 
   5  13   2      588.30      583.73     12.51 o 
   6  13   2       68.60       61.75      6.60 o 
   7  13   2       96.92       70.30      7.04 o 
   8  13   2        5.88        0.00      6.19 o 
   9  13   2        0.35        0.00      6.48 o 
  10  13   2        0.02        0.00     11.71 o 
  11  13   2       18.75        0.00     11.85 o 
  12  13   2       22.15       15.47     11.03 o 
  13  13   2        0.13        0.00     10.92 o 
 -13  14   2        6.12        5.74      8.95 o 
 -12  14   2       51.73       55.24      9.34 o 
 -11  14   2        5.14        0.00      7.94 o 
 -10  14   2        3.08        0.00      7.29 o 
  -9  14   2      365.20      311.43     12.62 o 
  -8  14   2        0.92        9.41      6.92 o 
  -7  14   2       28.34       22.09      6.93 o 
  -6  14   2       25.17       25.91      5.97 o 
  -5  14   2      182.74      177.49      7.74 o 
  -4  14   2        0.79        4.02      4.43 o 
  -3  14   2      524.06      488.01     11.97 o 
  -2  14   2        3.87        4.41      4.26 o 
  -1  14   2       18.88       10.02      4.27 o 
   0  14   2     1176.74     1166.64     15.12 o 
   1  14   2       42.61       35.10      4.75 o 
   2  14   2      858.87      852.66     13.44 o 
   3  14   2        0.34        0.00      4.70 o 
   4  14   2      381.03      360.41      8.91 o 
   5  14   2      154.60      148.31      7.79 o 
   6  14   2      221.72      256.23     10.26 o 
   7  14   2       65.01       53.30      6.90 o 
   8  14   2      119.79      109.58      8.23 o 
   9  14   2      108.34      108.41      8.53 o 
  10  14   2      252.48      275.27     11.40 o 
  11  14   2       49.60       47.46     11.00 o 
  12  14   2        0.50        0.00     10.19 o 
 -13  15   2       18.49        5.36      8.98 o 
 -12  15   2       31.24       21.02      8.85 o 
 -11  15   2       92.14      100.84     10.01 o 
 -10  15   2       77.62       70.64      8.90 o 
  -9  15   2       11.60        7.32      7.30 o 
  -8  15   2      118.22      112.20      9.12 o 
  -7  15   2       25.34       43.73      7.52 o 
  -6  15   2       17.35        9.56      6.55 o 
  -5  15   2      279.57      236.63      8.96 o 
  -4  15   2        1.60        2.38      4.62 o 
  -3  15   2        4.82        7.02      4.74 o 
  -2  15   2        8.07        0.00      4.35 o 
  -1  15   2       38.72       52.58      5.26 o 
   0  15   2      343.32      354.03      8.53 o 
   1  15   2      652.23      640.94     11.13 o 
   2  15   2     2041.66     2169.69     24.39 o 
   3  15   2      185.15      176.95      6.99 o 
   4  15   2      537.06      539.16     10.46 o 
   5  15   2       70.63       74.11      7.99 o 
   6  15   2        2.10        0.00      5.85 o 
   7  15   2      102.81       99.27      7.73 o 
   8  15   2       23.38       25.51      6.97 o 
   9  15   2       36.15       22.28      7.15 o 
  10  15   2      176.18      191.59     14.46 o 
  11  15   2      104.82      112.18     14.30 o 
  12  15   2        0.47        0.00     16.83 o 
 -12  16   2      186.63      200.18     12.59 o 
 -11  16   2       23.74       24.99      9.03 o 
 -10  16   2       28.46       22.28      8.27 o 
  -9  16   2       28.26       25.70      7.88 o 
  -8  16   2       33.82       30.06      7.92 o 
  -7  16   2        0.07        6.32      6.79 o 
  -6  16   2       84.32       61.53      7.74 o 
  -5  16   2      102.20      100.38      8.21 o 
  -4  16   2        0.93        3.51      5.38 o 
  -3  16   2       14.54       15.74      4.84 o 
  -2  16   2      536.35      483.05      9.75 o 
  -1  16   2      169.94      159.00      6.64 o 
   0  16   2      465.51      460.84      9.56 o 
   1  16   2       83.47       59.69      5.52 o 
   2  16   2      788.24      705.12     12.05 o 
   3  16   2        7.34        2.05      4.94 o 
   4  16   2       74.20       55.08      6.43 o 
   5  16   2     1253.91     1224.85     27.65 o 
   6  16   2       74.39       68.96      7.12 o 
   7  16   2      107.55      129.83      8.77 o 
   8  16   2        6.97       12.34      6.68 o 
   9  16   2        7.56        0.00      9.09 o 
  10  16   2       38.99       23.71     10.75 o 
  11  16   2        5.55        0.00     10.67 o 
 -12  17   2        1.48        2.25      8.84 o 
 -11  17   2        0.57        0.00      8.52 o 
 -10  17   2        5.14        2.98      8.23 o 
  -9  17   2        0.02        0.00      7.28 o 
  -8  17   2        9.91        9.70      7.61 o 
  -7  17   2       72.29       58.44      8.48 o 
  -6  17   2        5.16        5.79      6.88 o 
  -5  17   2      112.73       98.36      8.58 o 
  -4  17   2     1342.72     1339.22     17.64 o 
  -3  17   2       73.19       63.87      5.50 o 
  -2  17   2       11.26        0.00      4.42 o 
  -1  17   2        0.13        2.62      4.69 o 
   0  17   2        2.95        4.79      4.56 o 
   1  17   2      145.80      145.82      7.49 o 
   2  17   2      477.97      436.15      9.76 o 
   3  17   2      385.42      412.83      9.72 o 
   4  17   2      271.57      223.65     10.89 o 
   5  17   2       30.14       25.27      6.29 o 
   6  17   2        0.76        8.70      6.30 o 
   7  17   2       49.35       25.18      7.02 o 
   8  17   2      239.71      221.16     14.65 o 
   9  17   2      247.77      243.73     15.32 o 
  10  17   2       22.09       17.30     18.61 o 
  11  17   2        9.07        2.93     11.28 o 
 -12  18   2       20.42       19.99      9.14 o 
 -11  18   2        3.80        3.34      8.56 o 
 -10  18   2       17.11       12.72      8.40 o 
  -9  18   2       12.26       28.78      8.40 o 
  -8  18   2       35.74       38.38      8.30 o 
  -7  18   2       12.28        7.28      7.21 o 
  -6  18   2       18.81       15.01      7.37 o 
  -5  18   2        0.39        1.25      7.06 o 
  -4  18   2       19.85       32.37     10.55 o 
  -3  18   2       17.19       21.17      6.22 o 
  -2  18   2       49.33       45.04      5.29 o 
  -1  18   2        3.72        0.00      4.74 o 
   0  18   2       12.90       15.30      4.96 o 
   1  18   2     1161.93     1122.93     15.96 o 
   2  18   2       78.92       77.46      6.12 o 
   3  18   2       26.15       16.59      5.31 o 
   4  18   2       34.64       42.94      6.49 o 
   5  18   2       15.83       15.50      6.31 o 
   6  18   2      362.82      386.60     14.85 o 
   7  18   2       61.94       54.02      8.18 o 
   8  18   2        0.60        0.00      9.18 o 
   9  18   2        0.00        0.00      9.74 o 
  10  18   2       18.63        8.20     10.51 o 
  11  18   2       66.33       80.94     12.71 o 
 -11  19   2       31.12       27.68      9.19 o 
 -10  19   2       11.97       21.43      8.87 o 
  -9  19   2        0.25        2.47      7.69 o 
  -8  19   2       10.25        8.28      7.73 o 
  -7  19   2        1.47        0.00      7.41 o 
  -6  19   2      137.24      134.59     14.53 o 
  -5  19   2      348.21      338.90     13.14 o 
  -4  19   2      225.91      196.53     10.38 o 
  -3  19   2      130.08      116.38      8.77 o 
  -2  19   2        4.63       12.22      6.39 o 
  -1  19   2       11.38       10.44      5.09 o 
   0  19   2      367.51      352.41      9.38 o 
   1  19   2      483.64      500.55     10.93 o 
   2  19   2      640.56      643.03     12.18 o 
   3  19   2        2.45        2.85      5.84 o 
   4  19   2      153.23      164.52      8.58 o 
   5  19   2       25.31       39.22      6.85 o 
   6  19   2        0.08        0.00      7.01 o 
   7  19   2       25.48       21.41     10.51 o 
   8  19   2        8.40       13.54     10.27 o 
   9  19   2        0.25        0.00     10.15 o 
  10  19   2        1.79        0.00     10.59 o 
 -10  20   2        0.03        0.71      8.67 o 
  -9  20   2       43.39       57.85      9.61 o 
  -8  20   2       75.11      111.51     12.63 o 
  -7  20   2       14.48       13.78      8.01 o 
  -6  20   2       40.85       45.42      8.48 o 
  -5  20   2       14.57       15.25     10.55 o 
  -4  20   2       34.28       30.17      7.75 o 
  -3  20   2      143.76      139.38      8.04 o 
  -2  20   2      171.84      153.14      8.36 o 
  -1  20   2       85.02       97.87      6.53 o 
   0  20   2       77.59       72.83      6.31 o 
   1  20   2       97.87      118.87      7.00 o 
   2  20   2      477.26      475.57     11.02 o 
   3  20   2       51.20       57.92      6.91 o 
   4  20   2      118.68      150.28      9.52 o 
   5  20   2       56.00       57.96      7.38 o 
   6  20   2       48.36       44.55      8.10 o 
   7  20   2       98.24      103.29     12.04 o 
   8  20   2        1.03        0.00      9.83 o 
   9  20   2       66.04       71.44     12.15 o 
 -10  21   2        7.34        7.76      9.11 o 
  -9  21   2        2.39        8.17      8.60 o 
  -8  21   2       13.09       15.40     10.27 o 
  -7  21   2        0.00        0.00      7.95 o 
  -6  21   2        4.92        0.00      7.59 o 
  -5  21   2        5.57        0.00      7.39 o 
  -4  21   2      107.76      110.08      9.42 o 
  -3  21   2       61.92       65.91      8.40 o 
  -2  21   2       86.31       93.67      7.65 o 
  -1  21   2      816.23      860.48     14.45 o 
   0  21   2       22.18        6.03      5.44 o 
   1  21   2      182.06      185.08      8.06 o 
   2  21   2       38.61       29.93      5.96 o 
   3  21   2       43.01       43.75      7.74 o 
   4  21   2       24.25       34.80      9.70 o 
   5  21   2        9.28        0.00      7.90 o 
   6  21   2        3.82        5.67      9.49 o 
   7  21   2       62.09       43.89     11.25 o 
   8  21   2       38.16       25.84     10.95 o 
   9  21   2        1.49        0.00     10.62 o 
  -9  22   2        2.83        0.44      8.80 o 
  -8  22   2        2.78        4.18      8.74 o 
  -7  22   2        0.00        5.41      8.39 o 
  -6  22   2        0.82        0.00      8.14 o 
  -5  22   2       23.52       17.86      8.06 o 
  -4  22   2        3.17        2.40      7.38 o 
  -3  22   2       18.72       17.43      7.94 o 
  -2  22   2       10.90       12.70      6.58 o 
  -1  22   2      433.60      512.46     14.59 o 
   0  22   2        4.30        1.72      5.53 o 
   1  22   2      266.02      285.66      9.56 o 
   2  22   2       42.60       49.78      6.97 o 
   3  22   2       36.81       47.23      8.84 o 
   4  22   2        0.12        7.29      7.50 o 
   5  22   2        6.00        2.83      9.54 o 
   6  22   2        2.57        4.39      9.55 o 
   7  22   2        0.19        0.00     11.87 o 
   8  22   2        2.03        6.47     10.66 o 
  -8  23   2        0.64        8.77      8.96 o 
  -7  23   2        0.11        0.85      8.78 o 
  -6  23   2      101.19      118.99     10.74 o 
  -5  23   2       42.45       58.11      9.34 o 
  -4  23   2       19.82        4.58      8.05 o 
  -3  23   2       73.28      105.39      9.99 o 
  -2  23   2       18.76       10.73      6.71 o 
  -1  23   2        2.03        4.67      6.44 o 
   0  23   2       29.83        9.90      7.45 o 
   1  23   2       44.16       61.04      7.70 o 
   2  23   2        0.01        6.57     11.86 o 
   3  23   2        2.21       11.00      7.43 o 
   4  23   2        1.52        8.72      9.79 o 
   5  23   2       29.05       16.31      9.97 o 
   6  23   2        7.89        3.93     10.35 o 
   7  23   2       21.84       17.28     15.52 o 
  -7  24   2      132.13      151.75     11.88 o 
  -6  24   2        3.90        7.71      9.05 o 
  -5  24   2        6.42        2.15      8.61 o 
  -4  24   2        0.01        0.00      8.24 o 
  -3  24   2       18.64       26.43      8.37 o 
  -2  24   2       42.49       23.25      8.50 o 
  -1  24   2        0.76        1.29      6.94 o 
   0  24   2        1.21        7.89      6.97 o 
   1  24   2       76.51      112.64     10.84 o 
   2  24   2       26.85       24.05      8.11 o 
   3  24   2        1.93        9.45      7.98 o 
   4  24   2       93.97       97.17     12.18 o 
   5  24   2       72.09       70.89     11.83 o 
   6  24   2        7.04        0.00     15.98 o 
  -6  25   2        2.49       14.64      9.20 o 
  -5  25   2       16.35       26.36      9.09 o 
  -4  25   2        2.44        0.00      8.43 o 
  -3  25   2      113.23      146.59     11.87 o 
  -2  25   2        0.20        0.11      8.10 o 
  -1  25   2       27.61       27.78      7.77 o 
   0  25   2       68.44       84.13      8.53 o 
   1  25   2        7.63        4.70      9.38 o 
   2  25   2        7.85       21.12      9.79 o 
   3  25   2       13.34       26.04     12.07 o 
   4  25   2       10.20       15.96     12.58 o 
   5  25   2      170.92      175.48     17.64 o 
  -4  26   2       11.79       18.04      9.26 o 
  -3  26   2       28.22       58.17      9.76 o 
  -2  26   2       10.57       26.55      8.93 o 
  -1  26   2       32.60       35.14      9.16 o 
   0  26   2        7.54        9.37     12.37 o 
   1  26   2       24.28       51.36     14.99 o 
   2  26   2        2.42        5.58     12.98 o 
   3  26   2        0.82        4.00     20.13 o 
  -1  27   2        0.11        0.00      9.62 o 
   0  27   2        0.61        0.00     10.71 o 
 -15   0   3      406.58      458.82     23.67 o 
 -13   0   3        6.00        0.07     11.29 o 
 -11   0   3      157.82      205.85     11.37 o 
  -9   0   3      132.04      132.19      9.02 o 
  -7   0   3     1481.37     1531.03     24.42 o 
  -5   0   3      379.54      393.17      9.48 o 
  -3   0   3     3215.48     2887.38     38.41 o 
  -1   0   3     1639.17     1805.37     24.01 o 
   1   0   3    16847.35    17484.36    256.45 o 
   3   0   3     2314.98     2597.57     35.46 o 
   5   0   3      409.62      431.51     14.64 o 
   7   0   3     4162.06     4084.81     56.88 o 
   9   0   3      389.11      332.96     15.25 o 
  11   0   3        0.19        0.00     11.23 o 
  13   0   3      168.70      190.62     19.91 o 
 -16   1   3        1.74        0.00      9.06 o 
 -15   1   3      103.31      103.00     11.11 o 
 -14   1   3        2.98        0.00      9.79 o 
 -13   1   3      110.62      135.21     10.27 o 
 -12   1   3      209.80      203.47      9.51 o 
 -11   1   3      122.95      139.90      7.07 o 
 -10   1   3       78.07       94.17      6.28 o 
  -9   1   3     1185.94     1221.61     16.03 o 
  -8   1   3      151.62      167.90      6.77 o 
  -7   1   3      146.17      171.86      6.00 o 
  -6   1   3     1568.59     1658.66     17.85 o 
  -5   1   3      121.93       86.58      4.70 o 
  -4   1   3      353.72      344.31      5.86 o 
  -3   1   3       49.83      117.10      3.94 o 
  -2   1   3     2736.95     2953.76     29.68 o 
  -1   1   3       86.58       39.01      2.18 o 
   0   1   3        7.10        8.72      1.40 o 
   1   1   3    37173.80    36004.04    322.02 o 
   2   1   3     1968.94     1902.99     18.66 o 
   3   1   3      261.16      297.33      5.52 o 
   4   1   3        0.01        0.45      2.92 o 
   5   1   3     1553.36     1707.62     18.49 o 
   6   1   3      139.05      153.04      5.74 o 
   7   1   3      611.96      616.49     10.63 o 
   8   1   3     1327.56     1309.66     16.96 o 
   9   1   3       23.82       26.95      5.07 o 
  10   1   3       32.25       30.01      5.30 o 
  11   1   3       20.65       18.75      6.68 o 
  12   1   3       49.81       49.48      9.32 o 
  13   1   3       93.41       94.30     10.80 o 
  14   1   3        7.71        0.00     11.56 o 
 -16   2   3        6.06        0.00      9.24 o 
 -15   2   3        0.40        0.00      8.78 o 
 -14   2   3        6.32        0.00      8.02 o 
 -13   2   3      275.45      292.57     14.27 o 
 -12   2   3        0.11        0.00      6.28 o 
 -11   2   3        3.45        8.33      6.03 o 
 -10   2   3        1.19        7.70      5.26 o 
  -9   2   3      116.20      114.42      7.27 o 
  -8   2   3      983.14     1030.51     13.83 o 
  -7   2   3      989.99     1103.76     13.65 o 
  -6   2   3        1.79        3.69      3.33 o 
  -5   2   3     1941.62     2008.22     20.34 o 
  -4   2   3      401.94      346.28      8.15 o 
  -3   2   3      457.52      617.05     15.27 o 
  -2   2   3      138.80      125.64      3.65 o 
  -1   2   3     3284.66     3146.65     35.34 o 
   0   2   3      102.73      160.17      4.24 o 
   1   2   3    10707.36    10781.32     88.53 o 
   2   2   3      127.48       57.62      3.23 o 
   3   2   3     1059.54     1027.12     11.61 o 
   4   2   3     1220.74     1165.30     13.32 o 
   5   2   3      402.29      405.34      7.37 o 
   6   2   3      646.06      768.14     11.05 o 
   7   2   3        0.97        0.60      4.29 o 
   8   2   3     2090.15     1994.40     22.85 o 
   9   2   3      424.64      409.88     10.70 o 
  10   2   3       11.91        9.18      8.01 o 
  11   2   3      189.80      227.11     11.64 o 
  12   2   3      813.40      908.89     22.17 o 
  13   2   3      332.36      357.87     23.33 o 
  14   2   3       34.63       43.08     11.88 o 
 -15   3   3      121.42      120.75     11.52 o 
 -14   3   3        5.47        0.00      7.98 o 
 -13   3   3       18.16        8.67      6.84 o 
 -12   3   3       45.91       47.80      7.17 o 
 -11   3   3      736.29      614.59     13.54 o 
 -10   3   3      624.07      543.60     10.64 o 
  -9   3   3        3.66        2.70      4.78 o 
  -8   3   3      155.64      170.07      6.32 o 
  -7   3   3        1.69        6.98      3.82 o 
  -6   3   3      238.13      282.89      6.75 o 
  -5   3   3     2930.15     3232.95     30.99 o 
  -4   3   3      131.48      191.16      5.74 o 
  -3   3   3      745.80      787.22     14.46 o 
  -2   3   3    43444.21    41174.95    400.07 o 
  -1   3   3    38444.39    38317.68    370.92 o 
   0   3   3     7916.57     7595.42     62.40 o 
   1   3   3      158.49      193.31      3.87 o 
   2   3   3     1953.35     1913.29     18.82 o 
   3   3   3      608.84      530.28      7.42 o 
   4   3   3      144.94      185.21      7.39 o 
   5   3   3       49.64       51.02      4.64 o 
   6   3   3       50.02       85.88      4.75 o 
   7   3   3      767.81      783.48     12.00 o 
   8   3   3        2.70        8.28      4.83 o 
   9   3   3      145.36      148.77      7.46 o 
  10   3   3      105.95      103.83      7.65 o 
  11   3   3      276.59      287.96     10.80 o 
  12   3   3       53.76       32.81      9.60 o 
  13   3   3        9.51        3.73      9.09 o 
  14   3   3        0.37        2.86      9.48 o 
 -15   4   3      211.63      238.45     15.65 o 
 -14   4   3       97.30      111.06     12.95 o 
 -13   4   3       12.68       23.74      7.20 o 
 -12   4   3      586.48      580.97     14.06 o 
 -11   4   3        6.24        0.00      6.08 o 
 -10   4   3       82.63       65.93      6.79 o 
  -9   4   3       36.30       25.51      4.71 o 
  -8   4   3        9.77       11.46      4.19 o 
  -7   4   3      106.49      133.61      5.08 o 
  -6   4   3     1506.46     1575.36     17.12 o 
  -5   4   3      776.66      964.06     11.39 o 
  -4   4   3       17.83       17.98      2.67 o 
  -3   4   3     1272.79     1331.31     13.57 o 
  -2   4   3      396.58      413.44      6.78 o 
  -1   4   3    11023.43    11084.58     99.50 o 
   0   4   3     7803.63     8274.81     93.34 o 
   1   4   3     6827.11     6413.40     57.99 o 
   2   4   3     3531.79     3998.46     37.11 o 
   3   4   3     3245.82     3302.96     34.48 o 
   4   4   3     1492.95     1470.51     16.07 o 
   5   4   3      108.44       84.67      4.29 o 
   6   4   3     1069.32     1125.22     14.08 o 
   7   4   3     1983.39     2071.48     28.30 o 
   8   4   3       93.38       88.32      6.56 o 
   9   4   3      741.41      725.42     14.29 o 
  10   4   3      102.95      100.07      7.81 o 
  11   4   3        8.70       13.68      6.67 o 
  12   4   3        0.72        0.00      6.89 o 
  13   4   3       70.27       81.14     12.12 o 
  14   4   3        9.30        0.00      9.49 o 
 -15   5   3      237.08      222.59     24.93 o 
 -14   5   3       57.22       58.45      9.65 o 
 -13   5   3      273.11      249.98     10.73 o 
 -12   5   3      316.36      298.66     11.26 o 
 -11   5   3      430.41      412.69     11.68 o 
 -10   5   3      193.83      154.53      8.63 o 
  -9   5   3       31.06       40.05      6.81 o 
  -8   5   3      273.69      319.35      7.22 o 
  -7   5   3       27.49       33.96      3.47 o 
  -6   5   3      297.64      378.98      6.83 o 
  -5   5   3     2777.02     3096.96     30.05 o 
  -4   5   3     3143.13     3086.12     29.54 o 
  -3   5   3       55.99       38.67      3.17 o 
  -2   5   3      182.10      117.21      4.82 o 
  -1   5   3     4124.33     4077.17     37.55 o 
   0   5   3      272.48      322.39      5.31 o 
   1   5   3      493.03      469.54      8.31 o 
   2   5   3      231.95      229.42      7.29 o 
   3   5   3     2843.85     2834.31     27.52 o 
   4   5   3      414.47      412.69      8.09 o 
   5   5   3      790.44      830.77     11.11 o 
   6   5   3       51.32       46.90      4.18 o 
   7   5   3     1291.72     1301.57     16.30 o 
   8   5   3      204.58      247.37      9.44 o 
   9   5   3        0.67        0.00      5.69 o 
  10   5   3       25.98       25.86      6.69 o 
  11   5   3      176.62      179.83     10.46 o 
  12   5   3      124.54      125.31      9.09 o 
  13   5   3        3.09        0.00      9.09 o 
  14   5   3       19.54       19.31     12.23 o 
 -15   6   3       74.99       75.99     12.37 o 
 -14   6   3       31.09       34.20      9.16 o 
 -13   6   3        2.94        0.00      6.79 o 
 -12   6   3        6.07        9.16      6.63 o 
 -11   6   3      533.40      499.18     12.61 o 
 -10   6   3       19.25       10.23      5.97 o 
  -9   6   3       37.18       29.53      6.29 o 
  -8   6   3      177.53      193.47      7.93 o 
  -7   6   3      339.01      349.74      9.04 o 
  -6   6   3      817.31      855.38     13.04 o 
  -5   6   3      907.65      915.37     11.03 o 
  -4   6   3     3483.56     3457.04     62.40 o 
  -3   6   3     2127.46     2039.72     22.33 o 
  -2   6   3     1212.84     1289.94     13.56 o 
  -1   6   3     1993.12     2240.62     21.82 o 
   0   6   3      765.16      817.84      9.66 o 
   1   6   3      680.94      683.28      9.38 o 
   2   6   3     4857.97     5188.47     47.97 o 
   3   6   3     1616.80     1825.24     18.90 o 
   4   6   3      653.58      724.26      9.85 o 
   5   6   3     1142.91     1271.86     14.91 o 
   6   6   3        0.82        7.07      3.69 o 
   7   6   3      296.16      299.56      7.45 o 
   8   6   3     1018.71      935.60     15.91 o 
   9   6   3       27.28       34.57      6.56 o 
  10   6   3       33.03       41.98      7.16 o 
  11   6   3      455.50      504.83     13.64 o 
  12   6   3       27.82       17.44      7.58 o 
  13   6   3       68.44       87.02     10.72 o 
  14   6   3       31.57       12.21     15.98 o 
 -15   7   3       13.00        0.00     10.13 o 
 -14   7   3        3.27        7.55      8.58 o 
 -13   7   3        0.00        0.00      7.69 o 
 -12   7   3      430.54      381.16     12.07 o 
 -11   7   3      130.61      125.27      8.31 o 
 -10   7   3     1665.78     1447.77     21.20 o 
  -9   7   3       93.24       83.20      7.04 o 
  -8   7   3      667.71      672.50     12.94 o 
  -7   7   3      268.59      303.19      9.08 o 
  -6   7   3     1890.16     1929.97     23.37 o 
  -5   7   3        8.91        4.39      2.60 o 
  -4   7   3      287.67      257.92      5.42 o 
  -3   7   3     5470.87     5478.02     50.49 o 
  -2   7   3     3563.05     3349.31     31.80 o 
  -1   7   3       84.48       88.51      3.96 o 
   0   7   3      804.27      862.03     10.21 o 
   1   7   3      184.85      164.12      7.18 o 
   2   7   3     3010.15     3029.62     29.32 o 
   3   7   3      275.84      261.41      5.73 o 
   4   7   3        1.55        0.35      3.06 o 
   5   7   3      108.06      129.31      6.10 o 
   6   7   3     2709.70     2824.19     29.06 o 
   7   7   3      152.41      163.48     10.21 o 
   8   7   3       49.22       62.20      6.81 o 
   9   7   3       12.00        2.30      6.12 o 
  10   7   3       11.11        1.21      7.86 o 
  11   7   3       41.09       36.91      8.52 o 
  12   7   3      161.58      168.88     13.74 o 
  13   7   3        8.24        0.26     14.02 o 
  14   7   3      294.66      313.73     18.72 o 
 -15   8   3       64.10       45.45     22.99 o 
 -14   8   3      135.99      150.89     11.42 o 
 -13   8   3       70.36       70.04      9.22 o 
 -12   8   3      238.16      179.97     10.81 o 
 -11   8   3       68.89       49.98      7.34 o 
 -10   8   3      829.56      904.15     16.08 o 
  -9   8   3       56.04       68.14      6.77 o 
  -8   8   3       64.95       61.22      6.50 o 
  -7   8   3      380.23      372.67     11.87 o 
  -6   8   3      526.09      607.05     11.09 o 
  -5   8   3     1159.84     1103.68     13.08 o 
  -4   8   3      948.02      947.59     11.46 o 
  -3   8   3      192.44      192.14      4.80 o 
  -2   8   3       31.99       17.94      2.85 o 
  -1   8   3      804.68      752.88      9.49 o 
   0   8   3        0.12        2.70      2.85 o 
   1   8   3      636.14      623.57      8.68 o 
   2   8   3       69.89       87.99      4.03 o 
   3   8   3      937.14     1051.05     12.57 o 
   4   8   3      577.97      545.01      8.63 o 
   5   8   3      805.90      899.02     12.01 o 
   6   8   3       15.11       22.25      3.47 o 
   7   8   3     1043.55      993.76     16.37 o 
   8   8   3      361.67      367.22     13.53 o 
   9   8   3        0.00        6.50      6.05 o 
  10   8   3       64.52       70.82      7.71 o 
  11   8   3       67.59       79.65      8.13 o 
  12   8   3       82.23       65.28      8.68 o 
  13   8   3      105.09      105.80     11.52 o 
 -15   9   3      247.10      292.61     14.45 o 
 -14   9   3       26.84       25.81      9.11 o 
 -13   9   3       27.03        5.20      8.23 o 
 -12   9   3        8.66       13.94      7.67 o 
 -11   9   3      113.67      109.84      9.17 o 
 -10   9   3      543.10      520.50     15.90 o 
  -9   9   3      269.07      268.70      9.77 o 
  -8   9   3      311.19      278.02      9.52 o 
  -7   9   3      658.56      664.42     12.56 o 
  -6   9   3      897.64      888.18     13.98 o 
  -5   9   3     1877.41     1889.07     20.17 o 
  -4   9   3      100.91       94.05      4.18 o 
  -3   9   3      669.91      801.20     10.31 o 
  -2   9   3       88.20      123.46      4.35 o 
  -1   9   3      225.77      215.13      6.71 o 
   0   9   3     1338.57     1538.85     16.62 o 
   1   9   3     6226.07     6614.46     61.09 o 
   2   9   3      929.15     1013.30     12.34 o 
   3   9   3      104.99      119.95      4.96 o 
   4   9   3        0.38        3.58      3.62 o 
   5   9   3      563.66      638.57      9.87 o 
   6   9   3     1469.20     1421.23     20.03 o 
   7   9   3     1122.39     1137.14     18.07 o 
   8   9   3       48.69       51.83      6.76 o 
   9   9   3        5.62        0.00      6.14 o 
  10   9   3      237.65      255.79     10.67 o 
  11   9   3        6.58        4.31      7.08 o 
  12   9   3       94.48       90.39     10.50 o 
  13   9   3      198.71      230.56     13.94 o 
 -14  10   3      210.92      197.31     12.63 o 
 -13  10   3       37.12       32.66      9.06 o 
 -12  10   3      297.01      300.39     18.44 o 
 -11  10   3       11.26       18.01     10.61 o 
 -10  10   3      168.97      148.18     10.44 o 
  -9  10   3        7.06       10.62      6.02 o 
  -8  10   3       24.11       25.99      6.27 o 
  -7  10   3       88.99      103.89      6.91 o 
  -6  10   3      209.22      201.55      8.47 o 
  -5  10   3     2065.78     2037.01     21.74 o 
  -4  10   3        0.58        3.27      3.24 o 
  -3  10   3      471.69      520.88     11.33 o 
  -2  10   3     3181.38     3312.04     32.40 o 
  -1  10   3      248.09      225.29      6.56 o 
   0  10   3     1764.61     1840.78     19.62 o 
   1  10   3      666.03      642.71      9.40 o 
   2  10   3      188.98      221.61      6.10 o 
   3  10   3      921.06      851.53     11.49 o 
   4  10   3       23.09        7.79      3.80 o 
   5  10   3      559.15      621.72     13.63 o 
   6  10   3     1994.29     2037.72     37.96 o 
   7  10   3      149.91      128.80      7.67 o 
   8  10   3     1269.74     1237.45     19.33 o 
   9  10   3       40.05       41.47      6.90 o 
  10  10   3      113.98      117.36     11.82 o 
  11  10   3       39.39       35.59      7.73 o 
  12  10   3        1.51        0.00      8.79 o 
  13  10   3      130.09      135.65     16.61 o 
 -14  11   3        0.05        3.42      8.83 o 
 -13  11   3      113.29      128.00     10.93 o 
 -12  11   3       42.44       25.13      8.35 o 
 -11  11   3      191.09      167.04     10.33 o 
 -10  11   3      147.09      118.01      9.30 o 
  -9  11   3      722.49      669.81     15.87 o 
  -8  11   3      174.53      145.41      7.72 o 
  -7  11   3      117.61      114.98      7.27 o 
  -6  11   3      496.08      414.65     10.26 o 
  -5  11   3      875.91      710.28     10.55 o 
  -4  11   3        4.63        4.13      3.51 o 
  -3  11   3     2324.52     2336.87     24.34 o 
  -2  11   3        8.43       17.73      3.51 o 
  -1  11   3     1972.85     2057.33     21.74 o 
   0  11   3     2515.71     2641.59     26.87 o 
   1  11   3       15.57        4.32      3.67 o 
   2  11   3      187.02      199.64      6.37 o 
   3  11   3       97.49       94.92      6.55 o 
   4  11   3      504.12      523.85      9.24 o 
   5  11   3       13.31        3.32      4.23 o 
   6  11   3        6.99       10.37      5.75 o 
   7  11   3      523.57      479.26     16.24 o 
   8  11   3      101.89       78.60      7.27 o 
   9  11   3       67.96       62.97      7.31 o 
  10  11   3      102.27       95.38      8.48 o 
  11  11   3       20.31        0.98      8.74 o 
  12  11   3      286.61      300.68     14.64 o 
  13  11   3       47.64       41.18     10.74 o 
 -14  12   3        5.20        4.48      8.89 o 
 -13  12   3       22.69        8.47      8.58 o 
 -12  12   3       30.10       31.88      8.43 o 
 -11  12   3        0.53        6.59      7.42 o 
 -10  12   3        7.80        0.00      6.95 o 
  -9  12   3        0.41        1.21      6.92 o 
  -8  12   3      168.83      184.30     11.43 o 
  -7  12   3     1256.07     1203.23     22.60 o 
  -6  12   3      890.56      823.28     22.20 o 
  -5  12   3        1.74        0.31      3.91 o 
  -4  12   3       89.10      110.35      7.25 o 
  -3  12   3      311.33      297.28      8.11 o 
  -2  12   3     1342.31     1374.70     16.14 o 
  -1  12   3      359.94      326.01      7.30 o 
   0  12   3        0.33        0.00      3.69 o 
   1  12   3       90.96       70.28      4.67 o 
   2  12   3        1.34        0.00      4.01 o 
   3  12   3        9.53        5.57      4.41 o 
   4  12   3      119.14      132.72      5.73 o 
   5  12   3      675.44      685.75     17.28 o 
   6  12   3      258.61      211.02     12.06 o 
   7  12   3       39.54       33.73      6.36 o 
   8  12   3      182.43      176.42      8.97 o 
   9  12   3       34.08       27.76      6.96 o 
  10  12   3      123.03      125.75     11.04 o 
  11  12   3      208.44      219.64     13.83 o 
  12  12   3       46.89       58.87     11.81 o 
  13  12   3        2.01        0.00     10.64 o 
 -14  13   3        1.72        0.00     10.89 o 
 -13  13   3       17.30       15.22      9.15 o 
 -12  13   3       42.33       44.03      8.73 o 
 -11  13   3       24.92       33.95      8.23 o 
 -10  13   3       66.35       78.55     11.81 o 
  -9  13   3       73.18       53.34      8.21 o 
  -8  13   3       58.98       70.23      7.74 o 
  -7  13   3        1.11        4.18      8.08 o 
  -6  13   3        4.06        0.00      5.50 o 
  -5  13   3      254.75      271.82      7.47 o 
  -4  13   3       25.90       28.98      4.37 o 
  -3  13   3        0.00        0.00      3.90 o 
  -2  13   3       93.67      106.21      5.20 o 
  -1  13   3      863.53      812.19     11.74 o 
   0  13   3      120.81      110.10      5.51 o 
   1  13   3      286.03      314.84      7.94 o 
   2  13   3       18.21        9.95      4.35 o 
   3  13   3       82.97      118.69      5.99 o 
   4  13   3       48.43       12.18      4.70 o 
   5  13   3      115.33      120.70      7.36 o 
   6  13   3      219.96      215.71      8.83 o 
   7  13   3       69.79       75.32      9.27 o 
   8  13   3      222.12      221.47      9.91 o 
   9  13   3      230.01      171.42     10.77 o 
  10  13   3        1.14        0.00     11.86 o 
  11  13   3        0.00        0.00      8.62 o 
  12  13   3      144.72      203.36     15.13 o 
 -13  14   3        2.19       22.02      9.25 o 
 -12  14   3       24.00       23.77      8.82 o 
 -11  14   3       79.84       73.12     13.33 o 
 -10  14   3       23.60       25.59      8.84 o 
  -9  14   3       47.85       49.55      8.21 o 
  -8  14   3      132.14      119.70      9.04 o 
  -7  14   3      303.88      313.78     12.03 o 
  -6  14   3       37.96       34.67      6.95 o 
  -5  14   3      137.59      125.63      7.28 o 
  -4  14   3      296.49      258.55      7.57 o 
  -3  14   3       51.63       37.57      4.70 o 
  -2  14   3      447.32      408.77      8.66 o 
  -1  14   3      493.82      484.68      9.19 o 
   0  14   3      339.21      343.58      8.39 o 
   1  14   3      557.82      587.35     10.54 o 
   2  14   3       58.00       53.31      5.85 o 
   3  14   3      580.54      590.42     16.54 o 
   4  14   3      236.81      210.23      7.36 o 
   5  14   3       49.08       41.10      6.13 o 
   6  14   3       21.54       31.50      6.27 o 
   7  14   3      237.35      207.86     12.60 o 
   8  14   3      104.11      103.50      8.20 o 
   9  14   3        0.62        0.00     10.93 o 
  10  14   3      135.35      161.55     14.78 o 
  11  14   3       11.05       15.10     13.77 o 
  12  14   3        7.90        1.73     10.35 o 
 -13  15   3       44.82       42.35      9.61 o 
 -12  15   3        5.87        0.17      8.55 o 
 -11  15   3       36.70       29.99     10.36 o 
 -10  15   3        8.86        9.92      7.86 o 
  -9  15   3      288.04      241.99     11.73 o 
  -8  15   3        7.54        4.42      8.84 o 
  -7  15   3      179.99      181.76      9.97 o 
  -6  15   3      279.26      266.04     11.02 o 
  -5  15   3       38.52       40.44      5.56 o 
  -4  15   3       62.42       73.32      5.48 o 
  -3  15   3      320.40      315.05      8.35 o 
  -2  15   3      372.05      356.65      8.48 o 
  -1  15   3      332.94      291.25      8.17 o 
   0  15   3      639.73      628.67     10.81 o 
   1  15   3      525.24      562.51     11.46 o 
   2  15   3      157.50      154.57      6.77 o 
   3  15   3     2456.45     2395.67     26.45 o 
   4  15   3      108.34       93.64      5.95 o 
   5  15   3     1154.22     1115.10     17.78 o 
   6  15   3      273.23      307.47     10.51 o 
   7  15   3       91.38       91.72      8.95 o 
   8  15   3       46.27       54.38      9.40 o 
   9  15   3      177.20      167.40     11.94 o 
  10  15   3       40.30       59.17     10.89 o 
  11  15   3        0.69       11.49     10.49 o 
  12  15   3        5.40        0.00     10.49 o 
 -13  16   3       66.33       72.31     10.65 o 
 -12  16   3        0.99        1.79      8.49 o 
 -11  16   3        0.77        0.00      8.28 o 
 -10  16   3       30.74       25.85      8.78 o 
  -9  16   3        2.41        0.00      8.15 o 
  -8  16   3        0.41        0.00      7.18 o 
  -7  16   3       49.23       44.97      7.85 o 
  -6  16   3       17.63       14.91      6.97 o 
  -5  16   3      613.85      592.43     14.81 o 
  -4  16   3       13.10       13.97      4.58 o 
  -3  16   3      153.13      139.57      6.31 o 
  -2  16   3       20.60       20.95      4.76 o 
  -1  16   3      957.67      916.13     14.32 o 
   0  16   3       36.53       29.45      4.97 o 
   1  16   3      102.06       97.70      6.11 o 
   2  16   3        6.65        8.07      4.97 o 
   3  16   3      632.96      701.35     15.30 o 
   4  16   3     1017.29      930.09     16.12 o 
   5  16   3      109.49      117.44      7.72 o 
   6  16   3      492.00      489.13     12.53 o 
   7  16   3      131.62      116.26      8.38 o 
   8  16   3       65.34       66.63      9.68 o 
   9  16   3        1.51        0.00     10.81 o 
  10  16   3       59.65       67.63     11.93 o 
  11  16   3        5.23        0.00     10.99 o 
 -12  17   3        2.67        4.89      8.63 o 
 -11  17   3        6.09        3.21      8.47 o 
 -10  17   3       86.15       73.80      9.25 o 
  -9  17   3       16.89       17.56      7.96 o 
  -8  17   3        6.60        7.27      7.43 o 
  -7  17   3       17.24       13.66      7.24 o 
  -6  17   3      224.33      200.09     10.51 o 
  -5  17   3      242.25      277.76     19.90 o 
  -4  17   3      170.33      179.92     10.99 o 
  -3  17   3       39.61       45.76      5.29 o 
  -2  17   3       13.12       14.58      4.68 o 
  -1  17   3       27.63       17.39      4.85 o 
   0  17   3       13.23       12.99      4.74 o 
   1  17   3       71.38       70.06      5.78 o 
   2  17   3      336.34      318.72      9.67 o 
   3  17   3       80.05       90.80      6.26 o 
   4  17   3       59.61       60.09      6.62 o 
   5  17   3        0.14        4.04      6.07 o 
   6  17   3      188.20      190.77      9.26 o 
   7  17   3        0.94        0.00      7.65 o 
   8  17   3        6.12        2.21      8.38 o 
   9  17   3       31.60       30.86     10.77 o 
  10  17   3      261.70      328.63     17.59 o 
  11  17   3        8.93       10.26     10.77 o 
 -12  18   3        1.90        1.70      8.81 o 
 -11  18   3        9.10        8.73      8.72 o 
 -10  18   3        9.91        7.78      8.39 o 
  -9  18   3      118.04      112.62      9.87 o 
  -8  18   3       12.13       22.95      8.24 o 
  -7  18   3       49.93       43.80      8.17 o 
  -6  18   3        7.22       18.69      7.57 o 
  -5  18   3        0.38        3.03      6.94 o 
  -4  18   3      826.49      751.59     14.23 o 
  -3  18   3      488.23      434.62     11.08 o 
  -2  18   3       64.45       65.74      5.63 o 
  -1  18   3       91.31       97.36      6.10 o 
   0  18   3      249.82      195.63      7.43 o 
   1  18   3      404.58      354.04      9.46 o 
   2  18   3       36.78       41.48      5.62 o 
   3  18   3        8.38        0.03      4.99 o 
   4  18   3      205.29      218.01     11.69 o 
   5  18   3       52.42       69.55      8.36 o 
   6  18   3      370.04      370.99     13.88 o 
   7  18   3      142.09      159.44     11.20 o 
   8  18   3        3.69        0.00      9.97 o 
   9  18   3      111.18      111.04     12.78 o 
  10  18   3       17.88       26.47     11.11 o 
 -11  19   3       13.59        0.23      8.88 o 
 -10  19   3        1.40        0.00      8.40 o 
  -9  19   3       10.64        0.00      8.18 o 
  -8  19   3       21.60       13.12      7.80 o 
  -7  19   3       22.47       26.51      8.06 o 
  -6  19   3       49.37       67.01      8.40 o 
  -5  19   3        2.56        0.00      9.66 o 
  -4  19   3       24.47       36.23      7.61 o 
  -3  19   3        4.60        2.70      5.92 o 
  -2  19   3       23.39        9.13      5.18 o 
  -1  19   3      189.22      167.51      7.35 o 
   0  19   3       14.54       14.15      5.12 o 
   1  19   3       46.16       50.28      5.77 o 
   2  19   3       46.65       50.77      5.89 o 
   3  19   3       54.27       50.90      6.61 o 
   4  19   3        2.55        1.52      6.02 o 
   5  19   3        1.27        5.92      6.09 o 
   6  19   3        4.08        7.09      8.03 o 
   7  19   3        5.07       12.66      9.57 o 
   8  19   3        0.66        0.00     13.77 o 
   9  19   3       10.54        7.48     18.25 o 
  10  19   3        5.25        0.00     10.33 o 
 -11  20   3       37.01       24.67      9.98 o 
 -10  20   3       59.19       46.74      9.82 o 
  -9  20   3        0.87        4.52      8.32 o 
  -8  20   3       88.02       81.29      9.62 o 
  -7  20   3       84.40       81.38      9.21 o 
  -6  20   3       10.92       17.10      9.23 o 
  -5  20   3      116.20       87.99      9.10 o 
  -4  20   3       29.18       38.13      7.89 o 
  -3  20   3        2.50        3.22      6.00 o 
  -2  20   3       44.41       51.58      6.77 o 
  -1  20   3        2.06        0.00      5.81 o 
   0  20   3       97.70       81.30      7.54 o 
   1  20   3      119.42       95.86      6.72 o 
   2  20   3       29.36       38.76      6.16 o 
   3  20   3       87.58       89.47      7.48 o 
   4  20   3        0.07        5.87      6.06 o 
   5  20   3        5.36       13.18      7.76 o 
   6  20   3        2.76        0.00      9.47 o 
   7  20   3       17.91       23.33     10.16 o 
   8  20   3        3.61       12.77     10.13 o 
   9  20   3       45.93       64.65     18.95 o 
 -10  21   3        0.09        0.00      8.70 o 
  -9  21   3       48.40       37.56      9.44 o 
  -8  21   3        8.78        0.00      9.66 o 
  -7  21   3       22.97        3.46      8.03 o 
  -6  21   3        1.47        0.00      7.52 o 
  -5  21   3       71.67       69.12      8.87 o 
  -4  21   3      196.87      193.28     12.19 o 
  -3  21   3      123.74      121.47      8.15 o 
  -2  21   3       54.57       67.10      7.33 o 
  -1  21   3       21.95       14.03      6.33 o 
   0  21   3       15.35       19.44      5.68 o 
   1  21   3        0.30        2.15      5.44 o 
   2  21   3       77.72       87.24      7.38 o 
   3  21   3        8.59        8.27      6.33 o 
   4  21   3        0.23        4.72      7.31 o 
   5  21   3       17.07       12.41     20.80 o 
   6  21   3      150.39      145.92     12.96 o 
   7  21   3        0.69        9.52     10.23 o 
   8  21   3       18.32       31.86     16.94 o 
  -9  22   3       39.78       47.02     10.01 o 
  -8  22   3       57.23       60.01      9.91 o 
  -7  22   3       19.98       25.69      9.04 o 
  -6  22   3        1.85        0.00      7.81 o 
  -5  22   3        0.93        0.00      7.71 o 
  -4  22   3      144.01      130.70     10.14 o 
  -3  22   3       66.87       61.82      8.75 o 
  -2  22   3      327.59      321.84     11.35 o 
  -1  22   3        3.55        5.84      6.44 o 
   0  22   3       10.06        8.10      6.30 o 
   1  22   3       28.55       36.19      6.11 o 
   2  22   3        0.14        6.60      6.14 o 
   3  22   3       67.22       75.85      7.62 o 
   4  22   3       18.07       36.84     15.31 o 
   5  22   3       45.09       57.32     11.32 o 
   6  22   3       25.67       36.92     14.61 o 
   7  22   3        2.54        0.97     10.23 o 
   8  22   3      136.03      165.78     14.73 o 
  -8  23   3       34.16       43.59      9.80 o 
  -7  23   3       13.45       23.83      9.06 o 
  -6  23   3        0.35        0.00      7.84 o 
  -5  23   3        0.00        2.24      8.15 o 
  -4  23   3       45.43       36.15      8.37 o 
  -3  23   3        3.36        0.00      7.67 o 
  -2  23   3       54.53       52.01      8.65 o 
  -1  23   3       29.23       28.29      7.13 o 
   0  23   3        1.51        0.89      6.45 o 
   1  23   3        8.80        4.04      6.57 o 
   2  23   3       75.23       92.95      8.05 o 
   3  23   3        2.63        4.33     10.66 o 
   4  23   3        0.32        3.46      9.90 o 
   5  23   3       18.96       16.21     10.57 o 
   6  23   3      128.80      151.84     14.20 o 
   7  23   3      105.67       85.74     12.62 o 
  -7  24   3       33.24       31.22      9.63 o 
  -6  24   3       20.61       17.98      8.98 o 
  -5  24   3        5.06       13.10      8.88 o 
  -4  24   3       17.23       11.62      8.40 o 
  -3  24   3        9.44       17.75      8.37 o 
  -2  24   3        9.68       19.84      8.16 o 
  -1  24   3       43.45       34.16      7.45 o 
   0  24   3       30.46       35.82      7.40 o 
   1  24   3       22.41       21.07     11.68 o 
   2  24   3        0.95       10.50     10.62 o 
   3  24   3        0.97        0.00      9.46 o 
   4  24   3      114.39      105.97     12.51 o 
   5  24   3        6.89        8.95     12.01 o 
   6  24   3       26.87       29.85     10.95 o 
  -6  25   3        6.56       12.20      9.04 o 
  -5  25   3       35.61       45.60      9.73 o 
  -4  25   3       23.83       32.05      9.04 o 
  -3  25   3       14.63       38.09      9.12 o 
  -2  25   3        3.37        3.30     10.23 o 
  -1  25   3        0.00        0.00      7.00 o 
   0  25   3       10.27        0.00      7.76 o 
   1  25   3        0.17        7.48     10.74 o 
   2  25   3        9.27       14.31     23.19 o 
   3  25   3       22.10       10.74     17.07 o 
   4  25   3       26.04       28.58     10.92 o 
  -4  26   3       13.11        2.08      8.84 o 
  -3  26   3        1.90        8.19     10.67 o 
  -2  26   3        3.11        6.99      8.34 o 
  -1  26   3       74.23       96.84     10.11 o 
   0  26   3        0.45        4.45     12.02 o 
   1  26   3        6.04        0.00     19.47 o 
   2  26   3       24.84        0.00     18.82 o 
   3  26   3        0.64        0.00     14.22 o 
 -16   0   4       93.77       56.07     14.99 o 
 -14   0   4       10.48        0.00     12.03 o 
 -12   0   4      797.20      715.55     24.14 o 
 -10   0   4      275.52      248.88     12.09 o 
  -8   0   4        1.18        0.46      6.17 o 
  -6   0   4        2.34        7.39      4.88 o 
  -4   0   4      978.75     1115.54     17.34 o 
  -2   0   4    31403.62    32345.43    410.92 o 
   0   0   4    21430.72    20566.81    264.07 o 
   2   0   4      266.51      235.04      6.90 o 
   4   0   4       49.74       64.60      5.59 o 
   6   0   4      664.04      689.26     15.29 o 
   8   0   4      744.27      710.11     19.62 o 
  10   0   4        4.99        9.24      7.35 o 
  12   0   4     1280.07     1451.61     87.08 o 
  14   0   4        0.01        0.00     15.97 o 
 -16   1   4        1.68        0.00      8.92 o 
 -15   1   4       58.31       73.15     11.12 o 
 -14   1   4        0.74        0.00      8.03 o 
 -13   1   4        2.65        3.60      7.64 o 
 -12   1   4        0.99        0.00      6.22 o 
 -11   1   4       51.39       56.27      5.90 o 
 -10   1   4        6.38        9.69      5.30 o 
  -9   1   4      157.09      163.62      6.78 o 
  -8   1   4       34.29       37.04      4.84 o 
  -7   1   4     1620.13     1524.36     17.94 o 
  -6   1   4     5415.63     5639.20     52.64 o 
  -5   1   4      888.46      932.85     11.81 o 
  -4   1   4     3822.23     4242.75     39.45 o 
  -3   1   4      974.18     1051.61     11.39 o 
  -2   1   4    11275.90    12004.49    108.76 o 
  -1   1   4     3206.30     3459.95     31.89 o 
   0   1   4      403.72      378.72      5.53 o 
   1   1   4     3247.72     3090.85     28.84 o 
   2   1   4     4230.76     4185.84     38.76 o 
   3   1   4      478.69      467.52      7.15 o 
   4   1   4     2240.77     2412.85     24.30 o 
   5   1   4      442.78      444.61      8.03 o 
   6   1   4      551.86      540.55     11.73 o 
   7   1   4     2117.21     2138.67     23.73 o 
   8   1   4       12.43       18.99      5.17 o 
   9   1   4        0.32        0.48      4.75 o 
  10   1   4       63.87       59.82      7.09 o 
  11   1   4      208.39      232.07     12.11 o 
  12   1   4       46.48       55.43      9.66 o 
  13   1   4       14.80        2.08      9.70 o 
  14   1   4        2.65        0.00      9.61 o 
 -16   2   4        0.20        0.00     10.26 o 
 -15   2   4      219.69      248.28     13.18 o 
 -14   2   4       14.37        7.13      8.58 o 
 -13   2   4      163.03      162.55     10.60 o 
 -12   2   4       55.56       54.21      7.20 o 
 -11   2   4       87.10       87.09      7.22 o 
 -10   2   4      212.76      208.07     11.65 o 
  -9   2   4       11.79        1.38      4.98 o 
  -8   2   4      409.27      444.03     10.18 o 
  -7   2   4       34.20       40.68      4.33 o 
  -6   2   4      805.11      815.83     10.72 o 
  -5   2   4     1017.66      941.61     11.68 o 
  -4   2   4     1352.12     1444.31     15.15 o 
  -3   2   4      457.69      587.95      7.61 o 
  -2   2   4     8028.98     7552.94     67.86 o 
  -1   2   4    12303.41    12452.12    216.50 o 
   0   2   4    14329.44    13892.02    121.93 o 
   1   2   4     2297.33     1944.26     18.49 o 
   2   2   4     1162.68     1189.77     18.81 o 
   3   2   4        0.28        3.14      2.82 o 
   4   2   4       31.03       33.88      3.50 o 
   5   2   4      841.98      814.02     11.16 o 
   6   2   4      383.06      357.83      8.04 o 
   7   2   4      848.86      907.85     13.18 o 
   8   2   4       67.83       74.60      5.74 o 
   9   2   4       76.94       92.58      5.95 o 
  10   2   4       94.63       94.84      7.80 o 
  11   2   4      603.36      640.34     14.60 o 
  12   2   4       52.24       56.07      9.73 o 
  13   2   4       28.18       33.36     10.04 o 
  14   2   4        8.63        4.93      9.80 o 
 -16   3   4      152.71      139.91     14.46 o 
 -15   3   4       23.57       19.80      9.33 o 
 -14   3   4        0.89        0.00      8.06 o 
 -13   3   4       42.90       41.66      7.33 o 
 -12   3   4       66.37       78.49      8.25 o 
 -11   3   4        4.55        3.18      5.96 o 
 -10   3   4     1352.09     1375.48     17.66 o 
  -9   3   4       22.14       29.87      5.10 o 
  -8   3   4      326.94      340.86      8.18 o 
  -7   3   4      114.81      148.67      5.55 o 
  -6   3   4       76.85       88.62      4.20 o 
  -5   3   4      822.30      899.69     10.93 o 
  -4   3   4     4400.17     4496.03     41.73 o 
  -3   3   4     3524.14     3430.87     32.11 o 
  -2   3   4      688.82      690.98      8.25 o 
  -1   3   4       49.73       17.07      2.62 o 
   0   3   4     2221.02     2118.98     25.22 o 
   1   3   4      980.14     1008.53     12.63 o 
   2   3   4     4462.60     4576.66     42.36 o 
   3   3   4      211.17      198.85      5.06 o 
   4   3   4      370.15      382.29      7.11 o 
   5   3   4      350.93      368.79      9.80 o 
   6   3   4       12.13       13.73      4.22 o 
   7   3   4      823.36      817.38     13.80 o 
   8   3   4       43.97       62.08      5.59 o 
   9   3   4        4.41        5.49      6.02 o 
  10   3   4      144.56      147.74      8.54 o 
  11   3   4       24.72       27.85      8.51 o 
  12   3   4        0.04        1.69      8.42 o 
  13   3   4       18.46        8.85      9.85 o 
  14   3   4        0.92        0.00     11.44 o 
 -16   4   4       21.29        0.00     10.85 o 
 -15   4   4       59.27       38.88     11.33 o 
 -14   4   4       49.55       44.82      8.96 o 
 -13   4   4       84.91       76.02      8.07 o 
 -12   4   4      116.83      107.37      8.08 o 
 -11   4   4       18.07       14.91      6.31 o 
 -10   4   4      822.95      851.06     15.24 o 
  -9   4   4      159.65      174.51      9.95 o 
  -8   4   4      242.40      313.97     11.51 o 
  -7   4   4       84.73       83.96      4.66 o 
  -6   4   4      453.10      537.90      8.33 o 
  -5   4   4     1369.20     1570.36     16.77 o 
  -4   4   4     2259.27     2277.98     27.17 o 
  -3   4   4      285.88      368.69      9.53 o 
  -2   4   4      289.76      244.11      4.96 o 
  -1   4   4       22.00        9.69      2.54 o 
   0   4   4        9.67       11.51      2.21 o 
   1   4   4      180.70      196.91      5.39 o 
   2   4   4     8236.14     8936.49     80.49 o 
   3   4   4     2071.33     2018.93     20.55 o 
   4   4   4     3093.68     3412.88     33.10 o 
   5   4   4      775.48      739.04     10.61 o 
   6   4   4       50.98       49.11      4.66 o 
   7   4   4     1571.29     1526.41     18.61 o 
   8   4   4      539.87      546.42     10.43 o 
   9   4   4      217.01      219.97      9.20 o 
  10   4   4      414.09      395.86     12.08 o 
  11   4   4       23.09       29.84      7.21 o 
  12   4   4        9.71        3.08      7.20 o 
  13   4   4       86.41       78.75     10.70 o 
  14   4   4        2.43        0.00     11.01 o 
 -15   5   4      133.93      148.03     13.72 o 
 -14   5   4      130.90      118.51     13.43 o 
 -13   5   4       61.02       52.53      7.73 o 
 -12   5   4        1.35        0.45      6.28 o 
 -11   5   4      521.86      519.64     12.73 o 
 -10   5   4     1915.47     1700.98     23.32 o 
  -9   5   4       49.64       40.18      4.68 o 
  -8   5   4      294.43      285.89      7.22 o 
  -7   5   4       56.51       56.26      4.06 o 
  -6   5   4      398.73      417.18      7.25 o 
  -5   5   4     9382.69    10098.21     91.30 o 
  -4   5   4        1.36        3.64      3.03 o 
  -3   5   4      890.43     1012.45     12.73 o 
  -2   5   4      724.09      663.72      8.16 o 
  -1   5   4     1198.87     1167.69     12.52 o 
   0   5   4     5163.80     5430.64    105.83 o 
   1   5   4     1543.69     1599.75     16.33 o 
   2   5   4      509.08      576.43     10.73 o 
   3   5   4      619.99      603.57      8.51 o 
   4   5   4        0.59        7.73      3.20 o 
   5   5   4      432.92      471.72      8.44 o 
   6   5   4     2045.19     2101.42     22.99 o 
   7   5   4       12.22        6.31      4.64 o 
   8   5   4     1092.18     1073.62     17.32 o 
   9   5   4      120.22      142.34      8.21 o 
  10   5   4       12.85       20.30      6.90 o 
  11   5   4      190.90      211.55     12.40 o 
  12   5   4      157.75      189.63     14.54 o 
  13   5   4        3.98        0.00     10.81 o 
  14   5   4        3.42        0.00     11.65 o 
 -15   6   4      281.15      275.62     16.50 o 
 -14   6   4      142.15      145.52     11.12 o 
 -13   6   4      127.61      126.60     10.04 o 
 -12   6   4       42.65       29.61      7.11 o 
 -11   6   4      306.80      316.13     10.83 o 
 -10   6   4      476.93      561.53     12.67 o 
  -9   6   4       11.90        7.82      5.92 o 
  -8   6   4      970.98      918.36     12.41 o 
  -7   6   4      201.68      195.00      5.55 o 
  -6   6   4      435.17      461.10     10.16 o 
  -5   6   4      167.20      178.29      6.52 o 
  -4   6   4     1109.69     1081.50     15.73 o 
  -3   6   4      510.53      475.68      8.07 o 
  -2   6   4      239.16      210.44      4.32 o 
  -1   6   4      257.51      315.96      5.51 o 
   0   6   4     2494.47     2461.35     26.94 o 
   1   6   4     1008.52     1056.82     11.95 o 
   2   6   4     4983.39     5313.26     49.21 o 
   3   6   4        3.42        7.33      3.46 o 
   4   6   4      387.10      328.52      7.11 o 
   5   6   4      369.92      411.63      8.08 o 
   6   6   4      155.62      170.42      7.17 o 
   7   6   4      231.05      232.17     14.03 o 
   8   6   4      133.65      140.92      7.92 o 
   9   6   4        0.87       13.78      6.33 o 
  10   6   4      675.86      723.91     15.40 o 
  11   6   4      278.83      279.96     11.16 o 
  12   6   4        1.68        0.00     10.04 o 
  13   6   4      157.70      173.95     19.65 o 
 -15   7   4        0.95        4.85     10.74 o 
 -14   7   4       23.47       31.94      8.91 o 
 -13   7   4        1.16        0.00      7.97 o 
 -12   7   4       43.55       34.87      7.92 o 
 -11   7   4      263.33      233.16      9.68 o 
 -10   7   4      393.89      374.85     11.23 o 
  -9   7   4        1.09        0.00      5.77 o 
  -8   7   4      200.65      190.85      8.48 o 
  -7   7   4      288.28      318.24      8.71 o 
  -6   7   4      534.46      551.38      8.49 o 
  -5   7   4     2189.24     2306.77     23.46 o 
  -4   7   4      797.14      942.69     15.88 o 
  -3   7   4     3467.87     3464.16     36.29 o 
  -2   7   4       29.72       26.23      3.65 o 
  -1   7   4     2759.89     2745.23     28.71 o 
   0   7   4     1796.89     1888.83     29.04 o 
   1   7   4    13543.72    14444.44    129.29 o 
   2   7   4      256.43      294.31      5.85 o 
   3   7   4       15.52       14.28      3.46 o 
   4   7   4      161.15      188.27      5.69 o 
   5   7   4        8.69       22.22      4.09 o 
   6   7   4      485.19      468.25      9.04 o 
   7   7   4     1845.38     1854.64     24.71 o 
   8   7   4       76.11       82.85      8.55 o 
   9   7   4       12.61       29.21      6.49 o 
  10   7   4       10.34        5.34      6.58 o 
  11   7   4      614.93      699.63     15.67 o 
  12   7   4        9.17        9.11      8.96 o 
  13   7   4        0.00        0.00      9.19 o 
 -15   8   4      723.42      839.17     20.86 o 
 -14   8   4        0.69        5.59      8.69 o 
 -13   8   4      180.38      154.66     10.69 o 
 -12   8   4        0.39        7.64      7.55 o 
 -11   8   4     1207.44     1293.42     32.09 o 
 -10   8   4      659.44      585.58     12.88 o 
  -9   8   4     1191.78     1167.46     29.93 o 
  -8   8   4       47.13       44.75      6.15 o 
  -7   8   4     1595.78     1598.26     30.43 o 
  -6   8   4      270.39      252.44      5.93 o 
  -5   8   4       91.04      116.38      6.94 o 
  -4   8   4     1423.80     1634.68     19.52 o 
  -3   8   4     2523.89     2812.31     30.38 o 
  -2   8   4      121.77      156.82      5.54 o 
  -1   8   4       92.50       80.88      5.27 o 
   0   8   4      105.43      179.10      4.97 o 
   1   8   4       43.22       43.25      3.42 o 
   2   8   4      331.65      470.41      7.63 o 
   3   8   4       26.91       25.11      3.47 o 
   4   8   4      299.52      346.94      7.21 o 
   5   8   4       33.89       33.77      4.27 o 
   6   8   4      613.90      694.01     11.91 o 
   7   8   4     2587.64     2389.37     29.79 o 
   8   8   4     2916.22     2784.52     34.04 o 
   9   8   4      505.43      464.03     12.14 o 
  10   8   4       15.00        1.62      6.71 o 
  11   8   4       69.21       69.70     12.44 o 
  12   8   4        1.91        0.00      9.07 o 
  13   8   4        1.19        0.00      9.62 o 
 -15   9   4      319.50      358.58     15.74 o 
 -14   9   4       35.14       33.87      9.56 o 
 -13   9   4        8.12        0.00      7.86 o 
 -12   9   4       12.17       10.00      7.97 o 
 -11   9   4      145.47       92.38     10.50 o 
 -10   9   4      964.90      877.21     18.31 o 
  -9   9   4      597.78      600.28     12.74 o 
  -8   9   4     1053.40      936.76     15.54 o 
  -7   9   4       53.69       26.96      5.40 o 
  -6   9   4      121.01      117.90      4.68 o 
  -5   9   4       21.42       11.11      3.10 o 
  -4   9   4     4713.34     4738.37     49.07 o 
  -3   9   4      367.30      448.07      7.92 o 
  -2   9   4     1194.44     1237.63     14.17 o 
  -1   9   4      133.17      100.84      4.92 o 
   0   9   4     2931.48     3265.51     31.88 o 
   1   9   4       31.28       40.64      4.53 o 
   2   9   4        3.14        1.22      3.34 o 
   3   9   4      345.92      467.68      8.87 o 
   4   9   4       12.18       23.06      3.95 o 
   5   9   4      173.02      146.50      6.78 o 
   6   9   4     1931.57     1976.41     25.43 o 
   7   9   4     1210.54     1249.48     19.05 o 
   8   9   4      338.51      363.77     11.48 o 
   9   9   4        6.09        0.84      6.10 o 
  10   9   4        0.02        0.00      9.42 o 
  11   9   4      113.47      133.18     11.06 o 
  12   9   4       95.58       80.78     10.77 o 
  13   9   4      129.37      134.12     15.47 o 
 -15  10   4      209.50      265.78     24.17 o 
 -14  10   4       21.16       24.76      9.20 o 
 -13  10   4       14.79        7.48      8.56 o 
 -12  10   4       49.54       42.41     10.61 o 
 -11  10   4      165.50      139.43      9.87 o 
 -10  10   4       54.50       45.25      7.76 o 
  -9  10   4      241.26      203.10     11.37 o 
  -8  10   4     2001.53     1942.87     25.19 o 
  -7  10   4      225.79      201.30     13.65 o 
  -6  10   4      709.26      652.78     13.47 o 
  -5  10   4      100.62       91.68      4.30 o 
  -4  10   4       84.61       98.52      4.39 o 
  -3  10   4        2.49        5.47      3.03 o 
  -2  10   4        1.68        7.85      3.10 o 
  -1  10   4       41.55       42.50      3.70 o 
   0  10   4      197.90      198.43      5.83 o 
   1  10   4       74.65       84.32      4.79 o 
   2  10   4      853.05      920.14     12.06 o 
   3  10   4     1181.79     1222.78     14.91 o 
   4  10   4     1468.49     1654.98     19.02 o 
   5  10   4      840.83      793.65     11.82 o 
   6  10   4        5.59        1.92      5.68 o 
   7  10   4     2147.10     2050.92     26.90 o 
   8  10   4      483.58      471.97     12.40 o 
   9  10   4       44.53       46.04      7.01 o 
  10  10   4       54.91       52.66      9.28 o 
  11  10   4       10.20        5.50      8.86 o 
  12  10   4       21.41       22.91      9.89 o 
  13  10   4       35.39       33.06     10.63 o 
 -14  11   4      120.00      134.82     11.52 o 
 -13  11   4        5.97       14.84      9.54 o 
 -12  11   4       75.51       71.32      9.35 o 
 -11  11   4       17.58       16.92      7.69 o 
 -10  11   4       58.37       57.56      8.09 o 
  -9  11   4       54.50       46.15      7.56 o 
  -8  11   4     1500.59     1530.70     24.85 o 
  -7  11   4      153.57      147.31      7.62 o 
  -6  11   4      294.19      266.12      6.62 o 
  -5  11   4        0.87        0.00      3.68 o 
  -4  11   4        9.53        2.95      3.54 o 
  -3  11   4      451.32      485.14      8.80 o 
  -2  11   4      990.16      931.92     12.12 o 
  -1  11   4      545.47      623.71      9.56 o 
   0  11   4      525.75      555.91      8.96 o 
   1  11   4      345.12      337.71      7.42 o 
   2  11   4      383.90      419.08      8.22 o 
   3  11   4      280.18      251.75      7.19 o 
   4  11   4      436.03      400.01      8.38 o 
   5  11   4      242.88      238.40     12.74 o 
   6  11   4       13.24       10.07      5.71 o 
   7  11   4        2.10        9.65      5.89 o 
   8  11   4        0.02        0.00      6.02 o 
   9  11   4       59.83       62.80      9.33 o 
  10  11   4       16.34        2.50      8.97 o 
  11  11   4       35.42       37.64      9.87 o 
  12  11   4        6.30        0.00      9.53 o 
 -14  12   4       13.22        7.07      9.35 o 
 -13  12   4      430.82      491.74     18.89 o 
 -12  12   4        1.73        5.31      7.73 o 
 -11  12   4      233.91      182.29     12.68 o 
 -10  12   4      483.47      516.23     15.09 o 
  -9  12   4        0.42        0.00      6.75 o 
  -8  12   4      517.14      514.60     14.09 o 
  -7  12   4      204.98      193.56      9.69 o 
  -6  12   4      145.67      119.92      6.21 o 
  -5  12   4      109.79      104.40      6.46 o 
  -4  12   4      106.35      127.56      5.33 o 
  -3  12   4       15.12       13.44      3.89 o 
  -2  12   4      293.34      253.57      6.68 o 
  -1  12   4      290.98      263.38      8.73 o 
   0  12   4       79.64       85.61      4.91 o 
   1  12   4      253.90      246.36      6.95 o 
   2  12   4      266.06      281.67      7.58 o 
   3  12   4       69.10       66.22      5.12 o 
   4  12   4      242.89      225.16      9.66 o 
   5  12   4     1232.77     1170.71     17.99 o 
   6  12   4     1397.40     1295.58     19.51 o 
   7  12   4      121.17      126.64      7.81 o 
   8  12   4        5.93        9.48     10.75 o 
   9  12   4        0.60        0.00      8.13 o 
  10  12   4       19.16       12.91      9.03 o 
  11  12   4        4.51        1.11      9.38 o 
  12  12   4        2.04        0.00     14.21 o 
 -14  13   4        7.16        4.16      9.17 o 
 -13  13   4        2.33        0.00      8.88 o 
 -12  13   4       15.44        3.64      8.11 o 
 -11  13   4       12.18        5.28      7.60 o 
 -10  13   4      114.01       99.50      9.08 o 
  -9  13   4        1.07        3.01     10.30 o 
  -8  13   4       86.36       59.03      7.80 o 
  -7  13   4      192.81      217.05     10.30 o 
  -6  13   4     1272.62     1274.26     17.99 o 
  -5  13   4        2.27        0.55      6.55 o 
  -4  13   4        1.64        4.43      4.09 o 
  -3  13   4       41.11       53.51      4.61 o 
  -2  13   4      210.35      206.56      6.57 o 
  -1  13   4      402.38      421.86      8.55 o 
   0  13   4     1258.16     1282.81     18.33 o 
   1  13   4      230.37      212.39      6.97 o 
   2  13   4       30.60       15.51      4.57 o 
   3  13   4      433.33      462.90      9.52 o 
   4  13   4      900.16      912.23     13.30 o 
   5  13   4       97.18      133.33      7.59 o 
   6  13   4      380.58      442.78     11.98 o 
   7  13   4        2.92        5.73      5.95 o 
   8  13   4       19.38       20.95      8.39 o 
   9  13   4      117.45      111.27     10.50 o 
  10  13   4       44.70       39.00      9.55 o 
  11  13   4        2.36        0.00     14.21 o 
  12  13   4        0.68        0.00     11.92 o 
 -13  14   4      255.24      269.71     13.75 o 
 -12  14   4       49.35       40.68      9.35 o 
 -11  14   4        1.18        0.00      7.56 o 
 -10  14   4      280.19      293.29     29.12 o 
  -9  14   4        4.51        7.95      7.26 o 
  -8  14   4        5.56        0.00      6.86 o 
  -7  14   4      598.10      513.37     14.25 o 
  -6  14   4      171.30      153.38      9.31 o 
  -5  14   4      211.61      180.45      7.50 o 
  -4  14   4       92.50       94.00      5.26 o 
  -3  14   4       27.07       12.41      4.42 o 
  -2  14   4       85.91       79.40      5.20 o 
  -1  14   4       36.93       30.54      4.61 o 
   0  14   4      362.24      368.09      8.64 o 
   1  14   4     1533.44     1479.39     18.54 o 
   2  14   4        3.91        8.41      4.75 o 
   3  14   4       95.93       77.16      7.22 o 
   4  14   4      156.59      127.58      7.04 o 
   5  14   4      931.73      863.80     15.36 o 
   6  14   4      219.20      207.83      8.86 o 
   7  14   4       85.52       84.15      9.55 o 
   8  14   4      214.13      208.54     11.91 o 
   9  14   4       86.48       51.44      9.71 o 
  10  14   4        4.78        6.51     10.48 o 
  11  14   4       13.27        5.46     13.70 o 
  12  14   4       65.03       65.10     15.08 o 
 -13  15   4       68.74       69.19     10.44 o 
 -12  15   4       68.58       64.36     10.12 o 
 -11  15   4        9.33       11.32      8.36 o 
 -10  15   4       56.40       43.61      8.54 o 
  -9  15   4       41.40       22.10      7.85 o 
  -8  15   4        6.10        3.73      7.14 o 
  -7  15   4      160.92      137.98      9.45 o 
  -6  15   4       73.95       64.91      7.61 o 
  -5  15   4      398.13      385.02      9.95 o 
  -4  15   4      426.34      430.96     10.67 o 
  -3  15   4      551.97      552.96     10.22 o 
  -2  15   4      320.14      293.84      7.89 o 
  -1  15   4        1.86        0.00      4.37 o 
   0  15   4       11.75        4.74      4.73 o 
   1  15   4       41.25       40.27      5.37 o 
   2  15   4        0.42        0.00      4.71 o 
   3  15   4      184.73      177.26      7.01 o 
   4  15   4      194.96      174.28     12.22 o 
   5  15   4      218.52      275.74      9.94 o 
   6  15   4      351.36      354.61     14.15 o 
   7  15   4       97.94       96.89      9.82 o 
   8  15   4       70.19       63.13      9.98 o 
   9  15   4       32.69       23.74     11.37 o 
  10  15   4        0.62        0.00      9.92 o 
  11  15   4        8.57        0.00     13.18 o 
 -13  16   4       22.94       26.82      9.55 o 
 -12  16   4        2.85        0.00      8.43 o 
 -11  16   4      107.21       90.90      9.89 o 
 -10  16   4       10.74        6.28      7.85 o 
  -9  16   4        0.07        0.00      7.16 o 
  -8  16   4       15.45        0.00      8.27 o 
  -7  16   4        5.97        0.00      6.70 o 
  -6  16   4       56.27       68.65      7.87 o 
  -5  16   4       35.49       30.71      5.65 o 
  -4  16   4        0.49        2.55      5.08 o 
  -3  16   4      332.76      333.51      8.37 o 
  -2  16   4       70.18       49.23      5.28 o 
  -1  16   4        7.59        1.74      4.45 o 
   0  16   4       35.55       47.99      5.26 o 
   1  16   4      737.89      766.70     12.56 o 
   2  16   4        9.97       17.13      5.09 o 
   3  16   4      427.87      407.34     12.22 o 
   4  16   4      273.24      232.94      9.67 o 
   5  16   4       94.88       96.57      7.37 o 
   6  16   4      475.89      478.44     25.01 o 
   7  16   4        5.81       12.51      8.51 o 
   8  16   4       30.14       28.91      8.98 o 
   9  16   4        9.69        0.00      9.22 o 
  10  16   4       27.94       27.89     11.11 o 
  11  16   4      194.02      242.87     18.46 o 
 -12  17   4        0.92        0.00      8.40 o 
 -11  17   4       74.55       57.67      9.64 o 
 -10  17   4        1.70        3.87      7.96 o 
  -9  17   4        7.75        0.00      7.66 o 
  -8  17   4      139.55      147.62     10.27 o 
  -7  17   4       94.24       60.27      8.32 o 
  -6  17   4      199.44      198.74     10.45 o 
  -5  17   4      960.04      927.08     36.88 o 
  -4  17   4      133.65      109.54      9.74 o 
  -3  17   4       31.35       27.67      8.00 o 
  -2  17   4       49.46       34.55      4.96 o 
  -1  17   4       50.54       51.12      6.88 o 
   0  17   4      600.08      570.36     10.94 o 
   1  17   4       53.81       56.91      5.57 o 
   2  17   4      162.33      173.96      7.54 o 
   3  17   4      301.41      297.27      9.21 o 
   4  17   4        0.00        6.42      5.71 o 
   5  17   4      233.45      245.74     12.00 o 
   6  17   4        7.11        9.53      7.83 o 
   7  17   4       37.02       46.62      9.24 o 
   8  17   4       58.41       49.60      9.74 o 
   9  17   4      131.56      148.56     25.63 o 
  10  17   4       30.65       23.77     11.23 o 
 -12  18   4       82.25       68.64     10.88 o 
 -11  18   4        1.59        0.00      8.28 o 
 -10  18   4        4.70       11.62      8.47 o 
  -9  18   4       28.40       23.38      8.42 o 
  -8  18   4       62.25       58.76      8.61 o 
  -7  18   4       69.01       74.62      8.60 o 
  -6  18   4      107.50       86.72      9.35 o 
  -5  18   4        5.50       12.71      7.40 o 
  -4  18   4      161.90      154.60      7.96 o 
  -3  18   4       74.94       64.60      6.51 o 
  -2  18   4       18.52       13.23      4.85 o 
  -1  18   4       10.78       13.91      5.60 o 
   0  18   4        0.00        1.16      4.80 o 
   1  18   4      120.15      122.43      6.67 o 
   2  18   4       37.08       30.56      5.46 o 
   3  18   4        4.18        0.00      5.51 o 
   4  18   4       52.13       52.11      6.85 o 
   5  18   4       31.40       25.01      7.91 o 
   6  18   4       22.13       38.39      9.41 o 
   7  18   4       79.63       84.00     10.03 o 
   8  18   4      321.78      335.35     15.79 o 
   9  18   4       23.53       16.99     11.64 o 
  10  18   4       32.80       38.51     11.87 o 
 -11  19   4        8.58        2.58     10.61 o 
 -10  19   4       38.34       26.41      9.14 o 
  -9  19   4       12.62       17.74      8.61 o 
  -8  19   4       28.61       25.98      8.32 o 
  -7  19   4        1.92        0.00      7.15 o 
  -6  19   4        0.25        3.28      7.83 o 
  -5  19   4       17.91        2.28      7.20 o 
  -4  19   4       19.76       32.73      6.41 o 
  -3  19   4       27.43       19.73      5.98 o 
  -2  19   4        8.23        9.32      5.92 o 
  -1  19   4        1.52        0.00      4.75 o 
   0  19   4       92.53       87.79      7.07 o 
   1  19   4       44.07       30.24      5.63 o 
   2  19   4       22.50       30.16      5.64 o 
   3  19   4      130.93      132.51      8.01 o 
   4  19   4       14.11       13.52      9.02 o 
   5  19   4       45.15       41.96     11.75 o 
   6  19   4      189.92      231.59     16.30 o 
   7  19   4        6.42        0.35      8.38 o 
   8  19   4       29.91       37.89     11.03 o 
   9  19   4        2.47        5.63     10.40 o 
 -11  20   4       47.29       63.10     10.60 o 
 -10  20   4       38.40       61.37     15.03 o 
  -9  20   4        1.84        0.00      8.33 o 
  -8  20   4       19.69       11.54      8.04 o 
  -7  20   4        0.40        0.00      7.54 o 
  -6  20   4       94.11       80.70      9.14 o 
  -5  20   4       15.01       19.14      7.79 o 
  -4  20   4        0.40        7.85      7.27 o 
  -3  20   4       94.97       90.34      7.40 o 
  -2  20   4        0.45        0.00      5.98 o 
  -1  20   4        9.88       10.94      6.04 o 
   0  20   4      144.77       99.04      6.70 o 
   1  20   4       52.77       83.11     12.52 o 
   2  20   4       44.34       42.25      5.90 o 
   3  20   4        0.03       16.77      7.20 o 
   4  20   4       48.72       55.35      8.36 o 
   5  20   4        1.74        6.42     10.17 o 
   6  20   4        9.59       15.48      8.72 o 
   7  20   4        7.01        8.82     10.26 o 
   8  20   4       28.99       26.88     11.19 o 
   9  20   4       24.77       42.16     11.73 o 
 -10  21   4      157.45      145.14     11.98 o 
  -9  21   4       27.57       19.49      9.14 o 
  -8  21   4       60.92       83.84      9.85 o 
  -7  21   4       72.96       83.77      9.69 o 
  -6  21   4       11.30        2.17      7.81 o 
  -5  21   4       71.15       96.09      9.80 o 
  -4  21   4       47.86       34.47      8.46 o 
  -3  21   4      226.45      225.43      9.75 o 
  -2  21   4      212.61      211.53      9.48 o 
  -1  21   4       17.04       13.34      6.23 o 
   0  21   4       41.37       45.78      6.79 o 
   1  21   4      138.89      145.35      7.59 o 
   2  21   4        2.24        6.11      8.93 o 
   3  21   4       59.45       66.81      8.69 o 
   4  21   4        6.53       13.95      9.28 o 
   5  21   4       13.30       16.26      8.52 o 
   6  21   4        4.69        0.00      9.83 o 
   7  21   4       98.96      141.42     13.47 o 
   8  21   4       10.19        0.00     10.26 o 
  -9  22   4       14.08        3.02      8.97 o 
  -8  22   4       24.30       43.20      9.44 o 
  -7  22   4        4.04        0.00      8.27 o 
  -6  22   4       11.79       13.92      8.30 o 
  -5  22   4      107.24      114.19     10.16 o 
  -4  22   4       22.14       29.78      8.14 o 
  -3  22   4       11.36        9.49     11.66 o 
  -2  22   4       14.01       16.64      6.59 o 
  -1  22   4       99.68       92.51      7.86 o 
   0  22   4       28.90       33.70      6.77 o 
   1  22   4        3.91        0.00      6.21 o 
   2  22   4      129.04      130.18      9.82 o 
   3  22   4        5.64       18.55      7.77 o 
   4  22   4       28.94       44.28      8.93 o 
   5  22   4      154.33      169.79     13.88 o 
   6  22   4        9.78       15.38     10.26 o 
   7  22   4      251.30      264.87     16.57 o 
  -8  23   4        1.46        0.00      8.90 o 
  -7  23   4       14.85       22.16      9.01 o 
  -6  23   4        0.01        0.00      8.09 o 
  -5  23   4        0.01        0.00      8.31 o 
  -4  23   4        3.33        0.00      7.88 o 
  -3  23   4        3.65        0.00      7.63 o 
  -2  23   4       11.35        3.71      6.81 o 
  -1  23   4        1.44        6.35      6.76 o 
   0  23   4       10.10        9.22      8.49 o 
   1  23   4       13.92        3.86      8.74 o 
   2  23   4        4.79        3.51      9.16 o 
   3  23   4       29.02       16.46      9.49 o 
   4  23   4       30.07       22.22     10.16 o 
   5  23   4      158.29      180.00     14.43 o 
   6  23   4       65.78       65.33     12.24 o 
  -7  24   4       10.36        0.00      8.71 o 
  -6  24   4        1.87        7.80      8.43 o 
  -5  24   4       12.36       15.47      8.75 o 
  -4  24   4       24.46       24.35      8.98 o 
  -3  24   4        3.52        2.85      8.13 o 
  -2  24   4        8.55        8.98      7.19 o 
  -1  24   4        6.18       10.19      9.28 o 
   0  24   4       39.52       61.16     13.26 o 
   1  24   4        6.73       12.93      9.27 o 
   2  24   4       12.29       13.21     16.31 o 
   3  24   4       49.32       50.54     13.61 o 
   4  24   4       58.37       75.93     11.50 o 
   5  24   4       36.61       61.79     11.72 o 
  -6  25   4        4.48        0.00      8.24 o 
  -5  25   4       10.71       21.28      9.13 o 
  -4  25   4       26.32       19.50      9.04 o 
  -3  25   4        0.89        0.00      9.35 o 
  -2  25   4       35.73       43.67      9.01 o 
  -1  25   4       10.28       11.09      8.37 o 
   0  25   4        0.02       13.73      9.34 o 
   1  25   4        8.86       12.32     10.64 o 
   2  25   4       38.47       26.24     13.26 o 
   3  25   4       10.69       15.75     13.31 o 
   4  25   4       31.53       32.71     14.88 o 
  -4  26   4        9.60        8.62     14.84 o 
  -3  26   4        0.18        0.00      8.28 o 
  -2  26   4        9.24        8.93     10.32 o 
  -1  26   4        2.39        0.00     19.00 o 
   0  26   4        0.63        5.92      9.67 o 
   1  26   4        0.71        0.00     22.32 o 
   2  26   4        0.00        1.25     22.54 o 
 -15   0   5      206.79      253.32     18.87 o 
 -13   0   5       82.46       85.41     13.13 o 
 -11   0   5      859.15      808.23     19.03 o 
  -9   0   5     1521.40     1555.79     26.81 o 
  -7   0   5      959.90     1098.51     19.68 o 
  -5   0   5     3597.62     4250.68     56.74 o 
  -3   0   5      760.59      938.23     15.15 o 
  -1   0   5     2288.58     2141.79     35.64 o 
   1   0   5     3036.00     3416.14     45.29 o 
   3   0   5     1817.98     1851.31     31.66 o 
   5   0   5     4496.62     4488.18     61.11 o 
   7   0   5     1753.22     1875.71     30.98 o 
   9   0   5      148.96      166.01     10.40 o 
  11   0   5       32.17       37.48     12.55 o 
  13   0   5      806.69      883.90     79.42 o 
 -16   1   5       19.31        0.00     10.77 o 
 -15   1   5       14.77       17.64      8.80 o 
 -14   1   5       39.97       24.52      8.41 o 
 -13   1   5        0.00        7.02      7.61 o 
 -12   1   5       27.59       29.16      6.77 o 
 -11   1   5        4.92        0.00      5.14 o 
 -10   1   5      139.49      115.22      6.65 o 
  -9   1   5       29.46       39.64      5.40 o 
  -8   1   5      141.20      142.63      6.12 o 
  -7   1   5      343.27      284.60      7.03 o 
  -6   1   5      629.34      747.43     10.67 o 
  -5   1   5     1086.79     1258.22     14.16 o 
  -4   1   5      814.39      776.38      9.64 o 
  -3   1   5      391.04      539.51      7.31 o 
  -2   1   5     4778.98     5258.77     48.03 o 
  -1   1   5     1460.45     1414.40     14.41 o 
   0   1   5     1708.51     1710.71     29.14 o 
   1   1   5     1999.46     1985.84     22.12 o 
   2   1   5     1418.37     1267.72     13.79 o 
   3   1   5        7.88       20.24      3.29 o 
   4   1   5     1254.51     1327.32     15.24 o 
   5   1   5       39.36       48.19      4.31 o 
   6   1   5      461.40      436.06      8.96 o 
   7   1   5        0.91        0.65      4.70 o 
   8   1   5      516.57      553.62     10.95 o 
   9   1   5       59.24       44.23      5.77 o 
  10   1   5        2.87        0.64      6.20 o 
  11   1   5        5.47        1.03      8.19 o 
  12   1   5       10.92        5.73      9.29 o 
  13   1   5       64.59       60.64     10.69 o 
 -16   2   5      137.91      159.21     14.61 o 
 -15   2   5      224.21      229.88     12.97 o 
 -14   2   5       23.94       13.59      8.45 o 
 -13   2   5      172.64      185.99      9.69 o 
 -12   2   5      496.07      510.27     12.98 o 
 -11   2   5       21.78       34.07      5.61 o 
 -10   2   5      398.07      433.90      9.93 o 
  -9   2   5      277.49      273.83      8.32 o 
  -8   2   5     1306.65     1294.20     17.58 o 
  -7   2   5        0.79        5.15      3.88 o 
  -6   2   5      894.14     1039.55     16.18 o 
  -5   2   5      337.72      310.94      6.22 o 
  -4   2   5        4.48       13.16      2.78 o 
  -3   2   5      922.45      923.57     10.60 o 
  -2   2   5     3853.73     3931.50     36.43 o 
  -1   2   5     8186.92     8499.59     76.18 o 
   0   2   5     3446.85     3578.69     33.30 o 
   1   2   5     1194.83     1266.52     14.33 o 
   2   2   5       15.37        9.43      2.63 o 
   3   2   5        2.33        2.96      3.08 o 
   4   2   5     4194.37     4299.05     44.19 o 
   5   2   5       28.93       25.75      4.22 o 
   6   2   5       85.34       74.04      5.27 o 
   7   2   5     2059.16     2033.67     23.24 o 
   8   2   5     1085.62     1049.56     15.07 o 
   9   2   5      187.63      210.06      7.94 o 
  10   2   5      469.23      473.12     12.66 o 
  11   2   5      288.41      313.68     11.60 o 
  12   2   5        3.01        0.00     10.11 o 
  13   2   5      120.54      130.61     11.96 o 
 -16   3   5        3.68        0.00     10.82 o 
 -15   3   5      248.04      285.75     16.66 o 
 -14   3   5       43.04       24.46      8.46 o 
 -13   3   5       22.63        7.39      6.98 o 
 -12   3   5       24.66       28.62      6.81 o 
 -11   3   5     1403.33     1325.15     20.15 o 
 -10   3   5       15.52       12.89      5.17 o 
  -9   3   5        9.63        5.58      4.90 o 
  -8   3   5        6.26        8.99      4.47 o 
  -7   3   5      109.52      135.00      5.25 o 
  -6   3   5      214.47      263.00      6.18 o 
  -5   3   5      766.57      752.46      9.81 o 
  -4   3   5     3792.82     3589.01     34.02 o 
  -3   3   5     2706.39     2654.15     25.54 o 
  -2   3   5     6642.77     6517.50     63.86 o 
  -1   3   5      891.09      886.66     10.14 o 
   0   3   5      633.46      686.27      9.78 o 
   1   3   5     2324.23     2214.54     24.53 o 
   2   3   5      878.28      769.60      9.59 o 
   3   3   5        6.08       10.29      3.01 o 
   4   3   5        1.46       11.24      3.40 o 
   5   3   5      228.77      240.55      6.71 o 
   6   3   5      169.62      153.74      6.13 o 
   7   3   5       58.45       70.62      5.57 o 
   8   3   5       14.98       12.48      6.66 o 
   9   3   5        1.88        0.00      6.09 o 
  10   3   5      206.88      214.46      9.76 o 
  11   3   5      198.94      201.99     10.03 o 
  12   3   5       17.87        0.00      9.81 o 
  13   3   5       16.44        0.00     13.01 o 
 -16   4   5       76.17       81.29     13.54 o 
 -15   4   5       47.81       39.68     11.45 o 
 -14   4   5       76.57       80.39     11.51 o 
 -13   4   5       92.22       82.86      9.17 o 
 -12   4   5        4.94        0.00      6.17 o 
 -11   4   5      169.16      185.58      8.71 o 
 -10   4   5      130.14      115.91      6.24 o 
  -9   4   5      220.01      236.40      7.47 o 
  -8   4   5       53.84       64.48      6.46 o 
  -7   4   5      414.64      402.08      7.85 o 
  -6   4   5        7.69       15.32      3.27 o 
  -5   4   5     1279.98     1339.58     14.87 o 
  -4   4   5     1013.35      958.57     11.18 o 
  -3   4   5       38.02       36.61      2.61 o 
  -2   4   5     2416.18     2831.25     27.01 o 
  -1   4   5      356.33      350.74      6.50 o 
   0   4   5     4316.77     4495.55     46.43 o 
   1   4   5      213.54      209.33      7.37 o 
   2   4   5     2273.12     2530.70     24.87 o 
   3   4   5      259.18      233.94      7.53 o 
   4   4   5      422.72      388.31      7.40 o 
   5   4   5        0.14        7.89      4.14 o 
   6   4   5     2563.00     2673.63     28.19 o 
   7   4   5      861.82      810.75     12.63 o 
   8   4   5       89.47       94.28      5.97 o 
   9   4   5       14.07       18.34      6.38 o 
  10   4   5       43.96       49.17      7.98 o 
  11   4   5        0.97        0.00      6.84 o 
  12   4   5        2.11        0.00     11.09 o 
  13   4   5       73.11       72.16     17.32 o 
 -16   5   5      101.08      100.13     13.14 o 
 -15   5   5       75.16       73.17     12.03 o 
 -14   5   5        8.20        0.00      8.14 o 
 -13   5   5       13.70       17.34      7.89 o 
 -12   5   5       19.20        6.58      6.47 o 
 -11   5   5      517.02      461.20     11.86 o 
 -10   5   5      173.28      168.01      8.19 o 
  -9   5   5      159.96      125.13      7.76 o 
  -8   5   5      340.58      346.01      7.93 o 
  -7   5   5        1.65        1.20      3.59 o 
  -6   5   5     3517.65     3627.90     35.30 o 
  -5   5   5      926.51      991.55     21.62 o 
  -4   5   5        2.45       10.36      3.34 o 
  -3   5   5     1558.38     1727.04     19.57 o 
  -2   5   5      660.58      764.37      9.24 o 
  -1   5   5        6.50       17.83      2.68 o 
   0   5   5     1726.95     1835.45     26.90 o 
   1   5   5     2265.15     2389.94     26.58 o 
   2   5   5     9288.47     9905.42     89.34 o 
   3   5   5     3483.03     3371.57     43.92 o 
   4   5   5     1136.59     1130.59     13.78 o 
   5   5   5      878.97      888.95     15.26 o 
   6   5   5       25.69       29.74      6.07 o 
   7   5   5      171.22      178.80      6.89 o 
   8   5   5        3.58        1.92      5.92 o 
   9   5   5     1287.77     1230.90     19.63 o 
  10   5   5      619.98      605.75     23.51 o 
  11   5   5        2.67        0.89      7.00 o 
  12   5   5       30.12       41.57      9.55 o 
  13   5   5       32.99       29.65     14.52 o 
 -15   6   5       75.94       96.18     13.39 o 
 -14   6   5        2.06        0.00      8.16 o 
 -13   6   5       78.36       71.09      9.07 o 
 -12   6   5      274.49      254.00     18.13 o 
 -11   6   5      184.64      175.12      8.59 o 
 -10   6   5      863.79      838.48     15.20 o 
  -9   6   5      152.53      158.72      7.84 o 
  -8   6   5       61.22       67.92      4.68 o 
  -7   6   5      196.91      164.91      5.53 o 
  -6   6   5      613.69      579.15      9.36 o 
  -5   6   5      610.36      734.91     11.18 o 
  -4   6   5       58.02       63.14      4.27 o 
  -3   6   5       51.82       42.22      3.81 o 
  -2   6   5     2386.56     2506.43     24.50 o 
  -1   6   5      284.90      286.02      6.62 o 
   0   6   5     1599.79     1551.97     54.71 o 
   1   6   5     7309.89     7542.68     76.63 o 
   2   6   5     2605.69     2812.10     27.57 o 
   3   6   5      195.52      177.46      5.17 o 
   4   6   5     1963.46     2054.62     21.87 o 
   5   6   5      152.56      194.52      6.38 o 
   6   6   5       64.47       51.44      5.00 o 
   7   6   5        0.13        4.84      4.59 o 
   8   6   5        1.17        3.76      6.02 o 
   9   6   5       17.27       23.39      6.69 o 
  10   6   5      151.27      135.97      8.86 o 
  11   6   5        6.59        0.00      8.19 o 
  12   6   5       82.75       83.17     17.50 o 
  13   6   5      204.71      231.36     26.17 o 
 -15   7   5      129.18      123.33     13.38 o 
 -14   7   5       47.31       34.83      9.92 o 
 -13   7   5       30.53       29.02      8.41 o 
 -12   7   5        4.05        4.87      7.54 o 
 -11   7   5        7.06        1.72      7.25 o 
 -10   7   5      963.92      962.20     16.39 o 
  -9   7   5      361.53      332.65     10.21 o 
  -8   7   5        0.07        5.08      5.58 o 
  -7   7   5       48.99       46.37      4.01 o 
  -6   7   5       10.49       27.89      3.28 o 
  -5   7   5      312.46      354.15     11.74 o 
  -4   7   5      326.33      371.82      8.33 o 
  -3   7   5     2162.71     2183.10     24.47 o 
  -2   7   5       15.06       36.96      3.23 o 
  -1   7   5     2684.38     2775.78     27.15 o 
   0   7   5    11322.28    11852.00    106.32 o 
   1   7   5      259.26      219.18      5.08 o 
   2   7   5      185.95      170.89      6.65 o 
   3   7   5     1455.48     1464.07     19.80 o 
   4   7   5     2916.03     3081.44     33.22 o 
   5   7   5       93.03       92.39      5.04 o 
   6   7   5      333.87      299.96      7.89 o 
   7   7   5       24.52       23.93      6.07 o 
   8   7   5      230.58      192.43      9.90 o 
   9   7   5       76.72       70.47      7.38 o 
  10   7   5      100.32       92.09      8.24 o 
  11   7   5       14.72       12.98      8.76 o 
  12   7   5      275.57      290.61     14.53 o 
  13   7   5       29.28       34.79     12.87 o 
 -15   8   5      176.43      208.04     14.71 o 
 -14   8   5       32.14       17.81      9.01 o 
 -13   8   5        4.92        0.00      7.82 o 
 -12   8   5        0.00        0.00      7.22 o 
 -11   8   5       14.50       12.07     11.94 o 
 -10   8   5     1018.07      970.82     19.34 o 
  -9   8   5       37.77       23.22      5.82 o 
  -8   8   5       62.41       66.72      6.05 o 
  -7   8   5      626.40      628.12     11.16 o 
  -6   8   5        6.93        2.08      3.93 o 
  -5   8   5       39.84       25.51      4.17 o 
  -4   8   5       30.83       42.35      4.32 o 
  -3   8   5       62.33       85.74      5.74 o 
  -2   8   5      146.00      174.69      4.75 o 
  -1   8   5       31.57       34.89      3.37 o 
   0   8   5      373.18      437.31      7.41 o 
   1   8   5      528.50      602.65      8.68 o 
   2   8   5       15.04       14.92      3.05 o 
   3   8   5     1347.29     1444.61     16.46 o 
   4   8   5     1381.49     1469.20     17.13 o 
   5   8   5      120.21      139.93      6.41 o 
   6   8   5      523.20      546.66     11.33 o 
   7   8   5      825.87      773.39     14.57 o 
   8   8   5       61.94       75.25      7.26 o 
   9   8   5       97.87      110.65      7.93 o 
  10   8   5       37.52       37.90      8.90 o 
  11   8   5        4.01        2.00      8.63 o 
  12   8   5       41.54       39.13     10.04 o 
  13   8   5      105.53      102.39     12.06 o 
 -15   9   5      187.48      184.91     13.01 o 
 -14   9   5       98.84      105.38     10.63 o 
 -13   9   5      222.23      209.15     12.13 o 
 -12   9   5      223.85      198.83     12.88 o 
 -11   9   5        5.32       12.08      7.52 o 
 -10   9   5      442.20      373.90     13.12 o 
  -9   9   5      470.84      467.94     13.77 o 
  -8   9   5     2806.64     2818.17     47.83 o 
  -7   9   5      474.70      506.29      8.56 o 
  -6   9   5       47.44       47.73      4.80 o 
  -5   9   5        7.21        8.12      4.08 o 
  -4   9   5        9.85       19.89      4.06 o 
  -3   9   5       10.58        3.28      3.75 o 
  -2   9   5      983.84     1080.46     12.91 o 
  -1   9   5      681.04      763.32     10.24 o 
   0   9   5      307.09      330.83      7.94 o 
   1   9   5       26.29       19.46      5.12 o 
   2   9   5        0.05        0.00      3.88 o 
   3   9   5      186.18      179.01      6.69 o 
   4   9   5       37.85       56.81      5.41 o 
   5   9   5     2260.20     2297.87     25.58 o 
   6   9   5      272.29      232.73     11.34 o 
   7   9   5      954.81      968.54     16.45 o 
   8   9   5       44.81       44.09      6.78 o 
   9   9   5        4.68        0.00      7.97 o 
  10   9   5        2.13        0.00     11.96 o 
  11   9   5      242.55      254.18     19.63 o 
  12   9   5       16.93        4.99      9.75 o 
  13   9   5        7.09        0.00      9.72 o 
 -15  10   5      102.66      111.91     11.53 o 
 -14  10   5      186.35      180.52     12.39 o 
 -13  10   5      259.75      266.53     13.27 o 
 -12  10   5      141.57      147.10     10.72 o 
 -11  10   5      557.25      564.70     15.79 o 
 -10  10   5      332.97      345.95     13.03 o 
  -9  10   5      198.51      170.03     10.11 o 
  -8  10   5      222.02      203.28     10.18 o 
  -7  10   5       39.10       43.07      4.62 o 
  -6  10   5        0.27        8.05      4.31 o 
  -5  10   5      413.69      445.43      9.54 o 
  -4  10   5     1278.46     1239.35     16.69 o 
  -3  10   5       74.30      108.01      8.00 o 
  -2  10   5      274.32      287.42      6.30 o 
  -1  10   5      571.34      504.87     10.58 o 
   0  10   5     1790.08     1802.67     19.64 o 
   1  10   5     2100.79     2266.86     23.74 o 
   2  10   5      970.26      917.54     17.24 o 
   3  10   5      492.91      580.66      9.54 o 
   4  10   5      222.75      173.05      6.26 o 
   5  10   5       33.93       21.96      4.43 o 
   6  10   5       18.33       10.43      5.59 o 
   7  10   5       77.81       48.96      6.49 o 
   8  10   5      524.80      486.62     16.17 o 
   9  10   5      187.04      197.71     11.99 o 
  10  10   5      225.18      211.75     15.65 o 
  11  10   5        0.04        0.00     11.50 o 
  12  10   5        9.74        3.49     13.52 o 
 -14  11   5       61.80       57.55     10.26 o 
 -13  11   5       16.72       13.89      8.72 o 
 -12  11   5        0.08        0.00      8.06 o 
 -11  11   5       54.32       33.22      8.40 o 
 -10  11   5      129.91      120.59     12.01 o 
  -9  11   5       50.98       62.59      7.90 o 
  -8  11   5     1174.33     1128.74     21.47 o 
  -7  11   5      271.71      268.54     11.07 o 
  -6  11   5      777.90      841.87     13.79 o 
  -5  11   5       96.23      117.35      6.18 o 
  -4  11   5      131.42      159.98      6.72 o 
  -3  11   5      448.58      428.58      9.42 o 
  -2  11   5       42.58       29.93      3.72 o 
  -1  11   5       44.84       49.93      4.18 o 
   0  11   5        9.69       11.54      3.84 o 
   1  11   5      211.91      202.26      7.16 o 
   2  11   5     2166.57     2213.11     23.84 o 
   3  11   5        0.09        0.00      4.53 o 
   4  11   5       10.04       24.09      4.79 o 
   5  11   5       81.82       87.35      5.26 o 
   6  11   5       13.40        4.12      5.47 o 
   7  11   5      127.94      144.66      8.07 o 
   8  11   5       18.53       21.56      9.28 o 
   9  11   5      101.08      128.62     12.69 o 
  10  11   5        0.11        0.00     14.97 o 
  11  11   5        4.43        0.00     13.14 o 
  12  11   5       15.94       14.72     10.27 o 
 -14  12   5      358.95      338.28     15.23 o 
 -13  12   5      252.26      231.41     12.73 o 
 -12  12   5       65.40       70.12      9.38 o 
 -11  12   5       11.95        0.00      7.23 o 
 -10  12   5       42.09       63.77      8.43 o 
  -9  12   5      175.49      217.05     11.05 o 
  -8  12   5      117.49      117.38      8.79 o 
  -7  12   5      310.02      258.00     10.91 o 
  -6  12   5      332.33      312.99     12.02 o 
  -5  12   5        4.97        0.00      4.71 o 
  -4  12   5        0.02        0.00      4.54 o 
  -3  12   5      564.71      569.21     18.00 o 
  -2  12   5       71.49       52.54      4.28 o 
  -1  12   5        0.63        0.00      3.82 o 
   0  12   5      331.73      399.95      8.31 o 
   1  12   5      357.32      334.77      7.86 o 
   2  12   5     1805.83     1834.33     20.80 o 
   3  12   5      514.12      521.69      9.78 o 
   4  12   5       79.21       86.28      5.37 o 
   5  12   5       47.35       51.54      6.27 o 
   6  12   5       10.70       10.78      5.54 o 
   7  12   5      164.31      167.96     10.59 o 
   8  12   5      262.58      211.37     16.30 o 
   9  12   5       18.15       14.78      8.64 o 
  10  12   5       13.68        3.61      8.82 o 
  11  12   5        0.00        0.00     16.06 o 
  12  12   5       42.05       23.40     10.52 o 
 -14  13   5       44.32       64.16     13.03 o 
 -13  13   5      144.93      132.75     11.36 o 
 -12  13   5        0.18        2.95      8.10 o 
 -11  13   5      161.23      151.87     10.72 o 
 -10  13   5       98.64       99.64      9.28 o 
  -9  13   5        6.57        2.96      7.96 o 
  -8  13   5      413.20      307.53     14.53 o 
  -7  13   5      231.79      212.29     16.11 o 
  -6  13   5      247.11      213.83      9.17 o 
  -5  13   5      147.79      152.39     10.86 o 
  -4  13   5      365.66      360.19      9.61 o 
  -3  13   5       61.14       74.66      6.05 o 
  -2  13   5       68.25       84.35      4.95 o 
  -1  13   5      346.58      347.33      8.20 o 
   0  13   5      718.38      750.95     11.65 o 
   1  13   5        6.84        0.00      4.38 o 
   2  13   5      209.11      183.26      6.70 o 
   3  13   5        1.55        1.03      4.55 o 
   4  13   5      136.96      133.24      7.64 o 
   5  13   5        4.91        0.00      5.14 o 
   6  13   5      450.26      392.79     13.54 o 
   7  13   5      204.36      209.34     11.81 o 
   8  13   5        5.28        2.96      7.88 o 
   9  13   5       55.43       52.01     10.00 o 
  10  13   5       10.40        5.72     13.32 o 
  11  13   5       16.76        0.00     16.23 o 
 -14  14   5       20.19       19.05      9.68 o 
 -13  14   5        0.27        4.12      8.94 o 
 -12  14   5       46.68       33.22      9.07 o 
 -11  14   5      172.80      176.18     11.51 o 
 -10  14   5       10.74        5.07      7.81 o 
  -9  14   5      186.68      197.73     10.80 o 
  -8  14   5       45.13       43.08      7.61 o 
  -7  14   5        0.09        0.00      6.32 o 
  -6  14   5      252.61      261.03     11.57 o 
  -5  14   5        9.44        5.01      5.05 o 
  -4  14   5      193.01      199.69      8.87 o 
  -3  14   5        0.01        0.00      5.01 o 
  -2  14   5      180.72      163.32      6.26 o 
  -1  14   5       76.10       67.81      5.18 o 
   0  14   5        0.20        0.00      4.47 o 
   1  14   5     2784.53     2875.52     30.39 o 
   2  14   5       19.13       15.78      5.34 o 
   3  14   5       46.32       53.35      5.96 o 
   4  14   5      423.55      378.19      9.40 o 
   5  14   5        0.25        0.00      7.10 o 
   6  14   5        0.00        8.13      7.96 o 
   7  14   5        0.00        5.65      8.15 o 
   8  14   5        5.11        0.00      8.21 o 
   9  14   5        9.35        0.00      8.59 o 
  10  14   5       37.30       25.03      9.66 o 
  11  14   5       44.07       27.03     13.71 o 
 -13  15   5       40.03       27.12      9.78 o 
 -12  15   5        1.03        0.00      8.06 o 
 -11  15   5      118.37      142.46     10.81 o 
 -10  15   5       99.04       75.04      9.73 o 
  -9  15   5       15.88       30.33      9.37 o 
  -8  15   5      159.68      149.23     15.16 o 
  -7  15   5       67.68       77.31      8.55 o 
  -6  15   5      336.77      319.57     12.12 o 
  -5  15   5       57.75       59.51      5.98 o 
  -4  15   5       23.82       19.73      5.48 o 
  -3  15   5        3.75        0.00      5.25 o 
  -2  15   5       24.11       15.77      4.60 o 
  -1  15   5       39.56       52.30      5.17 o 
   0  15   5      105.46      106.59      6.01 o 
   1  15   5      232.26      207.17      7.40 o 
   2  15   5       36.87       38.28      5.14 o 
   3  15   5      164.09      152.91     10.01 o 
   4  15   5       87.06      108.86      8.72 o 
   5  15   5       48.09       47.55      8.26 o 
   6  15   5       19.07       30.11      8.53 o 
   7  15   5      142.14      169.12     11.44 o 
   8  15   5       50.02       57.68      9.67 o 
   9  15   5       70.01       74.19     10.51 o 
  10  15   5        1.77        2.88      9.60 o 
  11  15   5       41.35       17.77     16.28 o 
 -13  16   5       81.88      116.94     11.90 o 
 -12  16   5       12.34        1.57      8.40 o 
 -11  16   5       60.46       57.43      9.39 o 
 -10  16   5      125.77      131.79     10.49 o 
  -9  16   5       16.68        2.66      7.54 o 
  -8  16   5      138.71      139.42      9.97 o 
  -7  16   5        0.21        0.00      6.89 o 
  -6  16   5        9.25        7.45      7.52 o 
  -5  16   5        4.23       18.00      5.41 o 
  -4  16   5      647.92      613.27     12.65 o 
  -3  16   5        0.04        2.43      5.41 o 
  -2  16   5      195.97      211.16      7.22 o 
  -1  16   5        0.12        3.68      4.47 o 
   0  16   5      674.03      683.99     13.86 o 
   1  16   5        2.62        0.00      6.41 o 
   2  16   5       81.53       74.24      5.74 o 
   3  16   5       10.47       16.79      5.09 o 
   4  16   5      388.21      398.93     16.16 o 
   5  16   5        1.09        2.83      7.21 o 
   6  16   5        0.39        3.57      7.93 o 
   7  16   5      352.33      375.65     20.20 o 
   8  16   5        0.69        0.00      8.54 o 
   9  16   5       25.60        0.00      9.01 o 
  10  16   5      332.47      354.65     20.02 o 
 -12  17   5      104.59       90.02     10.65 o 
 -11  17   5       54.36       57.14      9.83 o 
 -10  17   5      190.35      171.24     11.30 o 
  -9  17   5        1.29        0.00      7.32 o 
  -8  17   5        2.68        0.00      7.09 o 
  -7  17   5        1.02        0.00      7.16 o 
  -6  17   5      175.54      144.66      9.92 o 
  -5  17   5      128.81      123.26      7.28 o 
  -4  17   5      144.13      132.72      7.54 o 
  -3  17   5       34.03       29.24      5.92 o 
  -2  17   5      433.52      380.56     10.32 o 
  -1  17   5      251.71      252.41      8.10 o 
   0  17   5      491.30      435.08      9.90 o 
   1  17   5       31.97       14.48      5.04 o 
   2  17   5       47.49       34.60      5.38 o 
   3  17   5      155.15      164.36      7.27 o 
   4  17   5      289.36      329.03     12.80 o 
   5  17   5      214.65      189.00     10.97 o 
   6  17   5      842.69      855.85     19.87 o 
   7  17   5       85.58       81.29     10.05 o 
   8  17   5      201.44      201.69     12.93 o 
   9  17   5       31.47       16.97     21.47 o 
  10  17   5       62.98       76.32     14.19 o 
 -12  18   5       35.25       42.51     10.04 o 
 -11  18   5       30.70       39.82     11.31 o 
 -10  18   5        8.95        5.20      8.30 o 
  -9  18   5       71.91       71.21      9.39 o 
  -8  18   5       30.35       33.84      8.24 o 
  -7  18   5        0.25        0.00      7.36 o 
  -6  18   5        2.34        0.00      7.04 o 
  -5  18   5      127.18      112.23      9.26 o 
  -4  18   5      144.32      117.44      7.58 o 
  -3  18   5      219.39      204.01     10.31 o 
  -2  18   5      169.12      178.80      9.74 o 
  -1  18   5        6.27        4.57      4.77 o 
   0  18   5       91.44       98.87      6.46 o 
   1  18   5        0.69        0.93      5.00 o 
   2  18   5      209.47      197.66      7.89 o 
   3  18   5       15.15       15.09      7.18 o 
   4  18   5       39.58       56.25      8.28 o 
   5  18   5      120.18       98.95     14.80 o 
   6  18   5        3.42       16.26      8.34 o 
   7  18   5       81.08       75.77     10.30 o 
   8  18   5        1.20        0.00     10.42 o 
   9  18   5       54.47       60.76     12.03 o 
 -11  19   5       71.58       78.47     10.51 o 
 -10  19   5       21.51       18.67      9.13 o 
  -9  19   5      218.10      220.35     12.55 o 
  -8  19   5        3.74       10.31      7.74 o 
  -7  19   5        3.69        9.46      7.72 o 
  -6  19   5       21.45       16.03      7.77 o 
  -5  19   5       13.17        3.75      7.26 o 
  -4  19   5        4.10        1.39      5.84 o 
  -3  19   5       65.05       76.67     11.62 o 
  -2  19   5        4.07       10.30      5.86 o 
  -1  19   5        0.51        0.00      6.52 o 
   0  19   5       57.34       71.50      7.06 o 
   1  19   5       63.33       53.72      5.99 o 
   2  19   5       76.30       63.58      7.05 o 
   3  19   5      284.48      315.10     13.96 o 
   4  19   5        5.80        2.86      7.38 o 
   5  19   5        0.02        0.00     10.11 o 
   6  19   5        1.93        6.31      8.62 o 
   7  19   5       16.73        6.94      8.93 o 
   8  19   5       49.88       46.86     11.09 o 
   9  19   5       34.49       38.27     11.64 o 
 -11  20   5        3.98        1.94      9.11 o 
 -10  20   5       31.38        0.00      8.77 o 
  -9  20   5        0.01        0.00      8.54 o 
  -8  20   5        1.54        0.00      8.15 o 
  -7  20   5      108.64      100.87      9.92 o 
  -6  20   5        5.50        3.32      7.34 o 
  -5  20   5       34.13       42.83      8.53 o 
  -4  20   5        7.71        6.30      7.52 o 
  -3  20   5       11.84        5.77      6.15 o 
  -2  20   5       57.07       45.38      6.55 o 
  -1  20   5        4.35        0.00      5.88 o 
   0  20   5       13.65       10.19      6.04 o 
   1  20   5      152.15      142.59      7.39 o 
   2  20   5       79.20       79.21      7.65 o 
   3  20   5       35.69       38.70      8.06 o 
   4  20   5      168.91      178.41     10.93 o 
   5  20   5        8.15       14.87      8.29 o 
   6  20   5      154.76      169.92     11.82 o 
   7  20   5       13.94       16.10     10.15 o 
   8  20   5       89.66       78.86     12.29 o 
 -10  21   5       35.76       28.44      9.92 o 
  -9  21   5       54.73       73.34     14.72 o 
  -8  21   5       33.59       61.82      9.81 o 
  -7  21   5        4.49        0.00      7.86 o 
  -6  21   5       17.81       24.41      8.19 o 
  -5  21   5       38.93       25.65      7.96 o 
  -4  21   5      203.66      143.12      9.99 o 
  -3  21   5        8.11        0.00      6.63 o 
  -2  21   5        0.31        0.71      5.99 o 
  -1  21   5      116.31      142.85      8.46 o 
   0  21   5      109.81      126.91      8.17 o 
   1  21   5       27.48       15.39      6.70 o 
   2  21   5        0.14       12.52      7.40 o 
   3  21   5      107.83      120.81      9.81 o 
   4  21   5      144.10      182.61     11.42 o 
   5  21   5       14.57       33.65     11.73 o 
   6  21   5      256.09      272.79     14.15 o 
   7  21   5        0.40        0.00      9.72 o 
   8  21   5      191.38      233.32     15.98 o 
  -9  22   5       51.50       44.85      9.88 o 
  -8  22   5       40.28       56.61     10.05 o 
  -7  22   5       37.90       47.13      9.47 o 
  -6  22   5       56.74       52.51      9.26 o 
  -5  22   5        1.57       11.44      8.14 o 
  -4  22   5       47.35       45.91      8.67 o 
  -3  22   5        3.43        5.97      6.97 o 
  -2  22   5        2.49        0.00      7.61 o 
  -1  22   5        2.62        9.59      7.35 o 
   0  22   5       25.91       12.43      7.58 o 
   1  22   5        0.64        5.72      7.68 o 
   2  22   5       36.00       18.80      7.65 o 
   3  22   5        8.73       21.96      8.12 o 
   4  22   5       97.42      112.36     10.51 o 
   5  22   5       23.63       34.86     11.39 o 
   6  22   5        5.29        0.54     10.75 o 
   7  22   5       43.56       22.46     10.78 o 
  -8  23   5        0.30        7.37      9.16 o 
  -7  23   5       26.74       23.72      9.37 o 
  -6  23   5        1.09        0.00      8.60 o 
  -5  23   5        9.97       21.24      8.32 o 
  -4  23   5        8.23       12.23     13.01 o 
  -3  23   5        0.82        5.18      7.96 o 
  -2  23   5       67.26       95.63      8.38 o 
  -1  23   5       18.69       15.34      8.65 o 
   0  23   5      111.88      120.71     11.10 o 
   1  23   5       81.78       96.47     11.60 o 
   2  23   5       15.56        8.68     12.81 o 
   3  23   5        0.03        0.00      7.65 o 
   4  23   5       23.65       36.88      9.05 o 
   5  23   5        0.00        2.92     10.10 o 
   6  23   5       31.87       51.01     11.51 o 
  -7  24   5        6.03        5.45      9.09 o 
  -6  24   5        0.40        9.08      8.85 o 
  -5  24   5       20.41       30.91      9.85 o 
  -4  24   5        1.04        0.00      8.12 o 
  -3  24   5       12.73        9.60      8.72 o 
  -2  24   5       21.09       18.42      8.49 o 
  -1  24   5        1.20        1.41      9.73 o 
   0  24   5        0.63        2.42      8.27 o 
   1  24   5       19.38       32.48     10.26 o 
   2  24   5       46.58       61.17     19.62 o 
   3  24   5      125.70      158.48     13.33 o 
   4  24   5        0.05       15.97     13.00 o 
   5  24   5       14.04       16.36     10.52 o 
  -6  25   5        2.78        0.00      8.67 o 
  -5  25   5        0.32        0.00      8.81 o 
  -4  25   5       93.45       85.05     12.38 o 
  -3  25   5        5.45       18.97      8.95 o 
  -2  25   5       22.15       19.02     10.06 o 
  -1  25   5        0.97        0.00     14.21 o 
   0  25   5       43.20       71.01     11.25 o 
   1  25   5       45.69       38.57     13.11 o 
   2  25   5       29.15       50.56     15.01 o 
   3  25   5       51.61       63.04     14.39 o 
  -4  26   5        0.29        2.00      8.78 o 
  -3  26   5        0.60        4.43     10.57 o 
  -2  26   5       15.81       40.56     14.82 o 
  -1  26   5        3.67        0.00      8.70 o 
   0  26   5        2.84       14.90     10.09 o 
   1  26   5        0.93        6.99     15.06 o 
 -16   0   6        3.84        6.56     20.13 o 
 -14   0   6        0.98        0.00     10.96 o 
 -12   0   6       53.41       50.51      8.78 o 
 -10   0   6     1533.23     1560.35     27.55 o 
  -8   0   6     3102.22     3336.95     47.85 o 
  -6   0   6      489.34      517.25     11.68 o 
  -4   0   6    10786.20    10995.61    139.83 o 
  -2   0   6      697.83      587.86     13.39 o 
   0   0   6      859.30      996.70     23.04 o 
   2   0   6      218.51      194.13      9.94 o 
   4   0   6     2512.14     2566.61     37.24 o 
   6   0   6      875.48      859.30     18.21 o 
   8   0   6     5815.96     5882.49     81.24 o 
  10   0   6       52.50       66.51     18.88 o 
  12   0   6      195.60      219.24     18.90 o 
 -16   1   6      144.66      143.73     13.94 o 
 -15   1   6       40.55       51.20      9.81 o 
 -14   1   6       28.51       17.13      8.24 o 
 -13   1   6       48.48       34.37      8.11 o 
 -12   1   6        0.72        9.73      6.33 o 
 -11   1   6      466.76      477.77     10.52 o 
 -10   1   6      502.66      447.59     12.04 o 
  -9   1   6        8.32       13.96      5.12 o 
  -8   1   6      725.47      710.57     11.19 o 
  -7   1   6     5442.76     5514.88     52.28 o 
  -6   1   6       27.19       17.03      3.49 o 
  -5   1   6      133.28      214.55      5.74 o 
  -4   1   6     4907.29     4983.45     46.37 o 
  -3   1   6     4649.67     5227.17     48.22 o 
  -2   1   6       59.44       40.05      3.13 o 
  -1   1   6     6064.86     6323.46     62.98 o 
   0   1   6      174.40      142.49      4.30 o 
   1   1   6      694.20      639.92      8.29 o 
   2   1   6      892.31      851.22     10.56 o 
   3   1   6      680.09      699.28      9.73 o 
   4   1   6      359.47      347.94      7.40 o 
   5   1   6      355.42      371.08      8.28 o 
   6   1   6        5.74        0.00      4.57 o 
   7   1   6      337.97      355.05      9.18 o 
   8   1   6        0.34        2.19      4.98 o 
   9   1   6       31.17       49.01      6.36 o 
  10   1   6       26.02       23.67      7.06 o 
  11   1   6      126.01      140.74     11.24 o 
  12   1   6       64.54      104.21     13.09 o 
  13   1   6       10.37        3.68     12.31 o 
 -16   2   6      149.53      172.56     15.33 o 
 -15   2   6      164.48      164.45     21.85 o 
 -14   2   6        1.40        0.00      8.01 o 
 -13   2   6      197.34      190.82     13.39 o 
 -12   2   6       56.53       61.89      7.33 o 
 -11   2   6       93.27       84.38      6.23 o 
 -10   2   6      208.40      206.42      7.81 o 
  -9   2   6      953.48      996.49     14.30 o 
  -8   2   6      212.51      223.98      7.11 o 
  -7   2   6      471.98      500.66      8.87 o 
  -6   2   6       53.22       63.11      4.03 o 
  -5   2   6     1013.41      995.19     12.00 o 
  -4   2   6     1536.31     1807.15     18.70 o 
  -3   2   6    10908.83    11515.03    103.24 o 
  -2   2   6      107.71      109.59      3.71 o 
  -1   2   6        0.44        5.71      2.84 o 
   0   2   6      226.26      286.22      5.22 o 
   1   2   6     1450.31     1552.39     19.64 o 
   2   2   6      918.43      947.26     11.36 o 
   3   2   6        0.75        6.56      3.07 o 
   4   2   6      970.76     1116.55     13.80 o 
   5   2   6      105.63      126.76      5.60 o 
   6   2   6      161.78      146.63      6.36 o 
   7   2   6      390.93      396.71      9.56 o 
   8   2   6      276.60      247.96      8.05 o 
   9   2   6        7.02       12.88      5.37 o 
  10   2   6       20.13       28.82      6.95 o 
  11   2   6      331.13      340.98     14.30 o 
  12   2   6        0.00        0.00     11.31 o 
  13   2   6      410.89      480.54     24.77 o 
 -16   3   6       69.56       45.04     11.62 o 
 -15   3   6        4.70        1.32     10.10 o 
 -14   3   6      152.90      139.86     12.78 o 
 -13   3   6       13.27        0.00      6.81 o 
 -12   3   6        6.21        0.00      6.30 o 
 -11   3   6      397.84      377.88     11.15 o 
 -10   3   6       48.03       48.00      5.50 o 
  -9   3   6        3.85        4.82      4.89 o 
  -8   3   6     1201.01     1288.65     16.04 o 
  -7   3   6        0.16        0.00      3.75 o 
  -6   3   6      821.37      739.81     10.26 o 
  -5   3   6     1229.41     1103.87     13.01 o 
  -4   3   6      926.11      834.43     10.38 o 
  -3   3   6     3845.83     3659.85     34.63 o 
  -2   3   6      821.12      780.57      9.54 o 
  -1   3   6    14782.03    15738.04    154.50 o 
   0   3   6      627.27      605.86     10.63 o 
   1   3   6      120.90       81.92      5.98 o 
   2   3   6      187.73      177.14      4.50 o 
   3   3   6     1403.44     1543.41     17.00 o 
   4   3   6      508.05      530.85     10.70 o 
   5   3   6        2.01        7.71      4.53 o 
   6   3   6        0.94       11.75      4.65 o 
   7   3   6     3755.56     3661.14     37.51 o 
   8   3   6       82.02       86.81      6.10 o 
   9   3   6      571.21      593.46     15.25 o 
  10   3   6        0.16        0.00      6.75 o 
  11   3   6        6.54       13.25      7.23 o 
  12   3   6      168.51      177.63     20.52 o 
  13   3   6      335.92      373.23     19.70 o 
 -16   4   6        7.74        0.00     10.30 o 
 -15   4   6       91.54       67.31     11.81 o 
 -14   4   6       15.69        9.33     13.33 o 
 -13   4   6       13.77        9.73      7.01 o 
 -12   4   6      289.85      247.58     10.31 o 
 -11   4   6      498.86      499.79     12.22 o 
 -10   4   6      465.73      472.65      9.83 o 
  -9   4   6      173.77      167.79      8.74 o 
  -8   4   6       29.30       22.71      4.51 o 
  -7   4   6      362.25      327.12      7.47 o 
  -6   4   6      225.15      271.61     10.49 o 
  -5   4   6      954.47      962.61     11.77 o 
  -4   4   6      301.19      232.83      5.81 o 
  -3   4   6     1036.90     1191.66     13.21 o 
  -2   4   6     5018.63     5067.43     46.86 o 
  -1   4   6     4104.52     3898.05     36.48 o 
   0   4   6      986.69     1040.39     13.63 o 
   1   4   6      173.75      197.33      8.36 o 
   2   4   6        3.20        0.00      3.65 o 
   3   4   6     3732.05     4064.35     38.90 o 
   4   4   6       54.72       62.21      4.43 o 
   5   4   6      691.75      703.54     10.99 o 
   6   4   6       78.33       88.29      5.63 o 
   7   4   6     1686.25     1708.19     20.55 o 
   8   4   6     1151.33     1166.95     16.23 o 
   9   4   6      118.30      135.86      8.52 o 
  10   4   6        6.37       11.30      7.06 o 
  11   4   6        1.12        0.00      8.07 o 
  12   4   6       55.92       54.98     13.68 o 
  13   4   6       49.43       51.42     16.97 o 
 -16   5   6      121.30      141.04     14.14 o 
 -15   5   6       17.22       11.11     10.31 o 
 -14   5   6       58.49       42.10     10.36 o 
 -13   5   6       12.63        7.34      8.02 o 
 -12   5   6      210.20      231.44      9.75 o 
 -11   5   6        0.01        0.00      5.68 o 
 -10   5   6      242.18      256.15      9.28 o 
  -9   5   6      302.27      328.75     10.63 o 
  -8   5   6      455.99      397.64     10.44 o 
  -7   5   6      360.12      359.92      7.42 o 
  -6   5   6       55.44       84.01      4.89 o 
  -5   5   6       34.38       44.41      3.05 o 
  -4   5   6       28.59       51.97      4.26 o 
  -3   5   6      992.47     1104.10     12.57 o 
  -2   5   6       83.63       75.40      3.59 o 
  -1   5   6     2488.42     2472.92     24.32 o 
   0   5   6        2.83        3.28      3.60 o 
   1   5   6      888.01      876.65     12.73 o 
   2   5   6      241.14      219.26      6.83 o 
   3   5   6     1254.04     1332.56     18.96 o 
   4   5   6      141.35      132.92      5.31 o 
   5   5   6      197.38      192.73      6.61 o 
   6   5   6      387.23      390.66      8.94 o 
   7   5   6       15.78       11.57      4.99 o 
   8   5   6      425.68      402.07     11.43 o 
   9   5   6       84.22       59.81      7.40 o 
  10   5   6      254.44      261.37     12.95 o 
  11   5   6       20.13       21.94      9.19 o 
  12   5   6        0.04        0.00     11.24 o 
  13   5   6      103.29      109.28     14.56 o 
 -15   6   6        0.01        4.06     10.23 o 
 -14   6   6      158.10      168.99     13.43 o 
 -13   6   6        0.51        1.61      8.97 o 
 -12   6   6      241.47      262.62     13.44 o 
 -11   6   6      609.31      599.85     18.85 o 
 -10   6   6      178.71      154.92      7.93 o 
  -9   6   6       76.28       80.61      5.27 o 
  -8   6   6      286.89      266.59      7.15 o 
  -7   6   6      409.84      422.08      8.08 o 
  -6   6   6      109.03      118.29      4.42 o 
  -5   6   6     1253.92     1309.38     16.91 o 
  -4   6   6      811.89      792.76     11.72 o 
  -3   6   6      155.72      178.64      9.22 o 
  -2   6   6       11.00       12.47      3.02 o 
  -1   6   6      239.09      177.95      5.06 o 
   0   6   6       10.01       21.08      4.94 o 
   1   6   6      122.44      123.10      5.44 o 
   2   6   6      746.81      694.74     16.12 o 
   3   6   6      644.01      679.61     10.67 o 
   4   6   6       67.96       79.64      4.66 o 
   5   6   6       37.88       41.67      4.66 o 
   6   6   6       43.32       48.13      5.20 o 
   7   6   6       10.83        5.63      5.09 o 
   8   6   6       58.40       64.36      6.96 o 
   9   6   6       10.40       22.94      8.08 o 
  10   6   6       28.38       23.40      8.43 o 
  11   6   6      112.07      115.16     10.92 o 
  12   6   6      256.09      295.95     22.33 o 
  13   6   6        9.47        4.43     11.91 o 
 -15   7   6        0.05        0.00      9.13 o 
 -14   7   6      494.13      473.83     21.10 o 
 -13   7   6      427.42      441.10     15.03 o 
 -12   7   6        9.16        6.44      7.44 o 
 -11   7   6       23.60       23.24      7.63 o 
 -10   7   6        4.10        0.00      7.90 o 
  -9   7   6      356.74      367.37     10.19 o 
  -8   7   6       66.77       71.30      5.87 o 
  -7   7   6      203.60      175.52      5.48 o 
  -6   7   6      917.82      893.25     13.53 o 
  -5   7   6      212.08      205.35      8.37 o 
  -4   7   6     1382.99     1355.36     17.19 o 
  -3   7   6     3545.05     3688.59     38.80 o 
  -2   7   6     5391.09     5768.79     53.51 o 
  -1   7   6      386.81      371.42      6.71 o 
   0   7   6       25.19       12.80      2.84 o 
   1   7   6     1697.92     1811.85     21.91 o 
   2   7   6       44.62       52.12      4.92 o 
   3   7   6     2329.24     2307.51     23.87 o 
   4   7   6      124.54      131.81      5.92 o 
   5   7   6     1170.50     1182.68     15.16 o 
   6   7   6      313.88      311.24     10.18 o 
   7   7   6        1.51        2.67      5.51 o 
   8   7   6      156.42      178.85      8.56 o 
   9   7   6        8.82        3.75      8.03 o 
  10   7   6       13.25       20.90      8.89 o 
  11   7   6       77.60      104.96     10.55 o 
  12   7   6      112.35      149.55     12.18 o 
 -15   8   6       16.54       19.79      9.70 o 
 -14   8   6       19.04       17.63      9.01 o 
 -13   8   6        2.59        3.61      8.19 o 
 -12   8   6       22.58       17.57      8.59 o 
 -11   8   6       69.48       54.98      8.35 o 
 -10   8   6      254.20      209.79     10.38 o 
  -9   8   6      240.32      248.43     10.99 o 
  -8   8   6       51.59       37.76      6.33 o 
  -7   8   6      319.59      318.28      8.68 o 
  -6   8   6      428.43      424.97      9.34 o 
  -5   8   6       36.99       37.09      4.64 o 
  -4   8   6      720.59      701.64     13.89 o 
  -3   8   6      304.71      375.89      8.13 o 
  -2   8   6      520.27      603.23      8.75 o 
  -1   8   6      106.93      139.80      5.75 o 
   0   8   6      840.34      858.77     14.94 o 
   1   8   6     1732.29     1818.15     34.78 o 
   2   8   6        1.69        0.00      3.15 o 
   3   8   6      251.67      204.26      6.11 o 
   4   8   6      182.84      180.57      8.33 o 
   5   8   6      177.43      139.01      6.09 o 
   6   8   6        0.53        1.43      4.66 o 
   7   8   6        5.32        8.57      5.64 o 
   8   8   6       43.21       41.21      8.29 o 
   9   8   6      159.28      159.81     11.20 o 
  10   8   6       22.51       13.76      9.28 o 
  11   8   6        4.22        0.00      8.85 o 
  12   8   6       77.01       72.76     11.00 o 
 -15   9   6       43.27       38.24     10.21 o 
 -14   9   6      181.90      182.79     12.16 o 
 -13   9   6        4.32        0.00      7.79 o 
 -12   9   6        0.41        6.01      7.86 o 
 -11   9   6      581.90      523.46     15.24 o 
 -10   9   6        1.20        0.00      6.97 o 
  -9   9   6      779.97      848.61     18.63 o 
  -8   9   6        0.01        0.00      6.71 o 
  -7   9   6       64.77       72.29      5.56 o 
  -6   9   6      121.87       98.67      5.90 o 
  -5   9   6       97.38       74.50      5.35 o 
  -4   9   6      171.19      188.83      6.92 o 
  -3   9   6      239.40      265.32      7.40 o 
  -2   9   6      201.51      213.57      5.71 o 
  -1   9   6      828.20      899.08     11.55 o 
   0   9   6      885.09      914.72     11.82 o 
   1   9   6      542.58      624.03      9.34 o 
   2   9   6      102.22       75.18      4.78 o 
   3   9   6       68.86       97.77      4.75 o 
   4   9   6      175.23      141.23      6.08 o 
   5   9   6      205.74      199.02      8.47 o 
   6   9   6      542.32      507.88     11.49 o 
   7   9   6       79.28       75.31      8.82 o 
   8   9   6        1.59        3.57      7.89 o 
   9   9   6       55.72       40.92     11.31 o 
  10   9   6        6.66       15.99      8.64 o 
  11   9   6      142.87      135.93     13.64 o 
  12   9   6        0.00        0.00     10.61 o 
 -15  10   6       64.25       51.17     10.50 o 
 -14  10   6       95.22       95.82     10.74 o 
 -13  10   6       42.07       32.42      8.89 o 
 -12  10   6      117.33      118.59      9.93 o 
 -11  10   6       23.88       37.53      8.25 o 
 -10  10   6       37.02       32.18      7.79 o 
  -9  10   6       45.70       54.12      7.90 o 
  -8  10   6     1265.90     1207.34     21.36 o 
  -7  10   6       28.32       24.29      8.56 o 
  -6  10   6      313.16      293.68      8.59 o 
  -5  10   6      329.47      306.35      9.72 o 
  -4  10   6      130.07      144.68      8.39 o 
  -3  10   6      400.51      460.56      9.48 o 
  -2  10   6       43.47       60.31      3.95 o 
  -1  10   6       29.21       24.31      3.75 o 
   0  10   6      222.05      233.09      8.20 o 
   1  10   6     1179.11     1159.43     16.73 o 
   2  10   6      962.30     1040.22     13.44 o 
   3  10   6        0.02        0.00      3.65 o 
   4  10   6      743.31      701.40     10.88 o 
   5  10   6      396.26      417.95      8.74 o 
   6  10   6      130.09      159.21      9.91 o 
   7  10   6      343.22      355.34     15.23 o 
   8  10   6      570.40      581.99     16.71 o 
   9  10   6      121.22      120.76     12.13 o 
  10  10   6       11.07        0.00      9.01 o 
  11  10   6       14.33       18.14      9.55 o 
  12  10   6       17.27        3.42     14.21 o 
 -14  11   6      164.16      195.88     12.76 o 
 -13  11   6       79.46       99.28     15.73 o 
 -12  11   6       62.03       57.31      8.87 o 
 -11  11   6       32.06       25.93      8.05 o 
 -10  11   6      352.79      302.86     12.33 o 
  -9  11   6       21.01       22.40     11.87 o 
  -8  11   6      742.08      696.18     16.39 o 
  -7  11   6     1440.31     1406.25     19.42 o 
  -6  11   6        4.11        0.00      4.79 o 
  -5  11   6      620.23      602.16     11.58 o 
  -4  11   6      109.13       95.85      6.06 o 
  -3  11   6       13.84       11.89      4.75 o 
  -2  11   6        0.46        0.62      3.50 o 
  -1  11   6      808.93      813.10     14.12 o 
   0  11   6      186.46      166.22      6.22 o 
   1  11   6      321.47      356.30      7.86 o 
   2  11   6      110.81      105.37      5.20 o 
   3  11   6      948.85     1043.59     13.86 o 
   4  11   6      103.69      102.73      5.33 o 
   5  11   6      302.49      317.83      9.77 o 
   6  11   6      117.25       95.99      9.14 o 
   7  11   6      190.23      151.21     10.41 o 
   8  11   6        2.76        0.00      7.85 o 
   9  11   6       12.23        8.24      8.51 o 
  10  11   6       47.31       33.36      9.56 o 
  11  11   6       40.11       50.20     10.74 o 
  12  11   6       55.52       43.49     10.97 o 
 -14  12   6        0.00        0.00      8.95 o 
 -13  12   6       10.63        6.09      8.49 o 
 -12  12   6       10.72        5.11      8.08 o 
 -11  12   6       26.09       11.89      7.83 o 
 -10  12   6       99.74       68.94      8.69 o 
  -9  12   6     1181.49     1140.45     22.74 o 
  -8  12   6      441.71      477.97     13.92 o 
  -7  12   6       33.10       23.48      7.03 o 
  -6  12   6        8.42        8.89      5.11 o 
  -5  12   6      327.47      351.75      9.48 o 
  -4  12   6      609.69      678.15     12.46 o 
  -3  12   6      507.39      503.13     13.70 o 
  -2  12   6      883.30      821.47     11.69 o 
  -1  12   6       15.11       10.86      4.11 o 
   0  12   6     1091.56      990.30     13.52 o 
   1  12   6       46.59       42.80      4.76 o 
   2  12   6      167.19      165.06      6.23 o 
   3  12   6      461.19      420.71      8.77 o 
   4  12   6      369.17      391.10      9.18 o 
   5  12   6        5.68        8.88      6.98 o 
   6  12   6        4.65        0.12      7.49 o 
   7  12   6        5.01        4.36      7.95 o 
   8  12   6        5.07        4.26      8.43 o 
   9  12   6       73.71       84.04     10.33 o 
  10  12   6       10.50        1.34      8.93 o 
  11  12   6       18.59        0.00      9.78 o 
 -14  13   6        0.58        0.64      9.14 o 
 -13  13   6      100.44       99.00     14.15 o 
 -12  13   6        1.80        1.42      8.21 o 
 -11  13   6       13.93       11.62      8.09 o 
 -10  13   6      222.37      211.31     11.61 o 
  -9  13   6       99.25      109.08      9.35 o 
  -8  13   6      228.87      201.77     10.43 o 
  -7  13   6      297.68      284.55     11.62 o 
  -6  13   6       67.69       59.42      5.87 o 
  -5  13   6      163.24      165.85      8.31 o 
  -4  13   6        3.11       10.53      5.35 o 
  -3  13   6      627.76      683.74     10.64 o 
  -2  13   6        9.51        8.44      4.11 o 
  -1  13   6     1211.83     1194.92     15.28 o 
   0  13   6      231.00      237.03      7.22 o 
   1  13   6       18.03       32.95      5.64 o 
   2  13   6      533.67      530.62     10.03 o 
   3  13   6     1254.53     1219.16     15.86 o 
   4  13   6        3.72        0.00      5.16 o 
   5  13   6       27.28       19.28      7.31 o 
   6  13   6       71.08       81.34      8.99 o 
   7  13   6      108.95       93.80      9.71 o 
   8  13   6        0.13        0.00      8.20 o 
   9  13   6        3.63        0.00      9.66 o 
  10  13   6        8.87        0.50      9.16 o 
  11  13   6       71.15       61.10     11.18 o 
 -14  14   6       62.88       57.54     10.64 o 
 -13  14   6       66.33       78.35     10.23 o 
 -12  14   6        1.35        3.43      8.66 o 
 -11  14   6       10.17        0.00      8.13 o 
 -10  14   6        1.67        3.37      7.68 o 
  -9  14   6        3.26        9.63      7.38 o 
  -8  14   6      312.55      256.38     11.56 o 
  -7  14   6      164.88      148.23      9.50 o 
  -6  14   6       55.17       60.95      6.69 o 
  -5  14   6       20.28       29.39      5.96 o 
  -4  14   6     1575.24     1547.12     23.43 o 
  -3  14   6     1174.59     1171.53     17.46 o 
  -2  14   6      556.76      553.92     10.04 o 
  -1  14   6      152.80      168.16      6.64 o 
   0  14   6      500.76      526.47     12.04 o 
   1  14   6      409.29      401.14      9.15 o 
   2  14   6       76.05       96.98      5.72 o 
   3  14   6       16.36        0.00      5.42 o 
   4  14   6      338.48      297.02      9.68 o 
   5  14   6       23.59       27.72      7.79 o 
   6  14   6      471.03      499.64     20.75 o 
   7  14   6        0.02        0.07      7.90 o 
   8  14   6       24.15       19.81     12.79 o 
   9  14   6      124.93      134.13     11.46 o 
  10  14   6       49.76       58.37     10.70 o 
  11  14   6      153.43      158.05     13.24 o 
 -13  15   6       88.19       78.97     10.62 o 
 -12  15   6       13.83        0.00      8.61 o 
 -11  15   6      223.84      226.09     12.47 o 
 -10  15   6        0.03        5.12      7.84 o 
  -9  15   6       31.00       31.90      8.26 o 
  -8  15   6       13.88        7.07      7.15 o 
  -7  15   6        1.79        3.58      6.84 o 
  -6  15   6      126.92      106.48      8.75 o 
  -5  15   6      582.64      531.98     15.13 o 
  -4  15   6      467.48      443.62     10.91 o 
  -3  15   6       10.83        4.52      7.98 o 
  -2  15   6        4.69        7.60      4.42 o 
  -1  15   6        0.01        1.06      6.07 o 
   0  15   6      223.45      266.77      9.94 o 
   1  15   6        0.54        0.00      4.59 o 
   2  15   6       32.81       38.88      5.16 o 
   3  15   6        0.10        0.00      5.48 o 
   4  15   6       50.87       60.74      8.03 o 
   5  15   6       28.08       33.46      8.12 o 
   6  15   6       27.76       27.92      8.57 o 
   7  15   6        1.32        0.00      7.90 o 
   8  15   6       77.04       49.08      9.69 o 
   9  15   6        6.31        8.57     11.30 o 
  10  15   6       39.71       42.29     16.53 o 
 -13  16   6       35.66       44.24      9.94 o 
 -12  16   6       41.02       45.92      9.66 o 
 -11  16   6       28.05       17.89      8.53 o 
 -10  16   6      121.17      130.06     10.99 o 
  -9  16   6      283.69      297.62     13.02 o 
  -8  16   6        0.16        0.49      7.41 o 
  -7  16   6        9.85        3.23      7.03 o 
  -6  16   6      335.75      295.28     17.18 o 
  -5  16   6        9.51        9.25      5.40 o 
  -4  16   6      117.73      109.13      7.03 o 
  -3  16   6     1239.31     1114.96     17.47 o 
  -2  16   6        9.37        3.38      5.40 o 
  -1  16   6      212.76      219.32      7.40 o 
   0  16   6     1282.25     1208.90     16.34 o 
   1  16   6     1147.11     1114.77     15.71 o 
   2  16   6      124.16      129.05      7.86 o 
   3  16   6      165.53      170.06      8.41 o 
   4  16   6       41.42       34.09     10.43 o 
   5  16   6       34.27       18.60      8.06 o 
   6  16   6       13.75        6.94      8.05 o 
   7  16   6       59.71       70.11     10.74 o 
   8  16   6        7.54        8.39      9.15 o 
   9  16   6        0.38        0.00     13.58 o 
  10  16   6      154.34      165.76     13.49 o 
 -12  17   6        3.32        0.00      8.89 o 
 -11  17   6       18.83        9.59      8.75 o 
 -10  17   6       51.23       38.01      8.87 o 
  -9  17   6        6.18       13.66      7.93 o 
  -8  17   6       69.13       62.60      8.61 o 
  -7  17   6       26.05       17.44      7.85 o 
  -6  17   6       21.56       19.32      7.41 o 
  -5  17   6      125.02      135.94     11.41 o 
  -4  17   6      121.76      111.36      7.42 o 
  -3  17   6       24.24       14.46      5.74 o 
  -2  17   6        0.05        1.54      5.40 o 
  -1  17   6      911.90      874.55     13.51 o 
   0  17   6       76.97       66.05      5.74 o 
   1  17   6        0.78        4.17      4.88 o 
   2  17   6       94.15       64.79      7.14 o 
   3  17   6       47.29       35.54      7.52 o 
   4  17   6       25.19       22.88      7.79 o 
   5  17   6      175.21      186.56     17.37 o 
   6  17   6       92.45      124.44     13.39 o 
   7  17   6       25.02       19.44      8.93 o 
   8  17   6       57.21       78.34     11.75 o 
   9  17   6       16.29       17.36     11.43 o 
 -12  18   6       27.09       35.15      9.84 o 
 -11  18   6       15.86       15.28      9.13 o 
 -10  18   6       58.55       67.30      9.81 o 
  -9  18   6       17.13       21.47      8.82 o 
  -8  18   6       93.62       82.92      9.49 o 
  -7  18   6       54.00       33.96      8.31 o 
  -6  18   6        0.93        0.00      6.99 o 
  -5  18   6       76.37       68.75      8.33 o 
  -4  18   6        3.18        2.62      5.78 o 
  -3  18   6      461.83      472.34     11.69 o 
  -2  18   6        0.88        3.69      5.71 o 
  -1  18   6       17.47       22.98      6.10 o 
   0  18   6       18.88        9.76      5.19 o 
   1  18   6      172.09      194.19      9.18 o 
   2  18   6        0.13        0.00      6.19 o 
   3  18   6      482.29      450.35     14.61 o 
   4  18   6       40.06       36.10      8.02 o 
   5  18   6       64.68       51.23      9.28 o 
   6  18   6       37.36       28.13      8.54 o 
   7  18   6      107.15       99.96     10.88 o 
   8  18   6        4.77        0.00      9.59 o 
   9  18   6       74.03       66.80     18.63 o 
 -11  19   6      100.33      123.09     11.38 o 
 -10  19   6        0.14        3.24      8.75 o 
  -9  19   6       12.81        4.91     10.42 o 
  -8  19   6       36.09       28.29      8.50 o 
  -7  19   6       51.32       54.16      9.38 o 
  -6  19   6      146.54      118.43      9.67 o 
  -5  19   6        4.74        4.44      7.30 o 
  -4  19   6       89.27       76.58      7.24 o 
  -3  19   6      405.90      377.22     11.33 o 
  -2  19   6       81.47       85.62      8.34 o 
  -1  19   6        0.53        0.00      6.38 o 
   0  19   6        0.03        0.00      5.77 o 
   1  19   6        0.23        1.14      6.07 o 
   2  19   6      109.53      141.95      8.74 o 
   3  19   6       39.60       45.31      8.11 o 
   4  19   6        0.37        8.62      7.73 o 
   5  19   6      289.57      330.79     13.92 o 
   6  19   6       33.90       34.88      9.11 o 
   7  19   6      204.09      180.50     12.48 o 
   8  19   6      106.05      104.47     11.76 o 
 -11  20   6      151.45      157.51     12.43 o 
 -10  20   6      147.23      167.17     12.19 o 
  -9  20   6        1.47        0.00      8.28 o 
  -8  20   6      213.28      214.28     12.31 o 
  -7  20   6       39.94       42.82      8.89 o 
  -6  20   6        9.62       14.58      7.93 o 
  -5  20   6      239.49      213.34     11.32 o 
  -4  20   6       80.10       70.85      7.34 o 
  -3  20   6       28.22       28.17      6.54 o 
  -2  20   6        1.46        0.00      5.94 o 
  -1  20   6        4.01        9.59      6.14 o 
   0  20   6        2.27        0.00      7.26 o 
   1  20   6       60.12       67.00     10.46 o 
   2  20   6       15.53       31.50      7.51 o 
   3  20   6      121.80      139.82     10.06 o 
   4  20   6        5.00        8.31      7.84 o 
   5  20   6       63.48       88.10     10.67 o 
   6  20   6       15.32       12.54      8.92 o 
   7  20   6       25.84       13.91      9.49 o 
   8  20   6       10.32        3.31     15.83 o 
 -10  21   6        9.92        5.98      9.19 o 
  -9  21   6       51.82       65.53     10.25 o 
  -8  21   6       22.81       26.94      9.33 o 
  -7  21   6      155.93      180.29     16.04 o 
  -6  21   6        0.42        0.00      7.66 o 
  -5  21   6       85.40       67.93      9.03 o 
  -4  21   6       17.55        9.53      7.43 o 
  -3  21   6       11.02        0.84      6.39 o 
  -2  21   6       54.13       58.32      7.19 o 
  -1  21   6       67.60       64.44      8.74 o 
   0  21   6        3.15        1.97      7.58 o 
   1  21   6       52.37       39.68      8.35 o 
   2  21   6       84.63       99.45      9.02 o 
   3  21   6        7.77       18.06      8.40 o 
   4  21   6       17.54       15.08      8.49 o 
   5  21   6        1.39        6.18      8.80 o 
   6  21   6       32.33       58.60     10.31 o 
   7  21   6       14.99        5.35     10.68 o 
  -9  22   6       17.12       21.67      9.40 o 
  -8  22   6       30.67       39.88      9.78 o 
  -7  22   6       12.61       12.52      8.71 o 
  -6  22   6        0.06        0.00      8.26 o 
  -5  22   6        6.39        4.37      8.24 o 
  -4  22   6        1.31        0.59      7.66 o 
  -3  22   6       10.55       15.18      6.79 o 
  -2  22   6       10.93        2.00      6.89 o 
  -1  22   6        1.15        5.43      7.81 o 
   0  22   6       42.22       47.63     11.45 o 
   1  22   6       15.47       15.89      8.91 o 
   2  22   6       34.36       33.56     11.69 o 
   3  22   6       13.42       16.64      8.27 o 
   4  22   6        4.68        5.67      8.47 o 
   5  22   6      146.48      177.99     14.62 o 
   6  22   6       22.44       14.52     10.75 o 
  -8  23   6       74.72      109.16     11.24 o 
  -7  23   6        4.57        6.79      8.86 o 
  -6  23   6        0.12        9.86      8.52 o 
  -5  23   6       63.39       80.85     10.01 o 
  -4  23   6        3.28        0.55     14.02 o 
  -3  23   6        0.23        0.00      7.71 o 
  -2  23   6        0.05        0.00      8.07 o 
  -1  23   6       36.97       29.63     10.84 o 
   0  23   6       78.53       82.93      9.77 o 
   1  23   6       15.21       19.09      9.33 o 
   2  23   6       20.44       18.54      9.59 o 
   3  23   6       22.46       27.08     10.40 o 
   4  23   6      100.72      129.96     14.46 o 
   5  23   6       24.56       20.78     11.02 o 
  -7  24   6       17.68       10.28      9.29 o 
  -6  24   6        2.29        0.00      8.59 o 
  -5  24   6       23.11       18.68     10.36 o 
  -4  24   6        0.09        4.99      8.53 o 
  -3  24   6        6.57        0.00     12.22 o 
  -2  24   6        0.11        0.00      9.51 o 
  -1  24   6       61.35       63.79      9.54 o 
   0  24   6       19.39       16.29     15.45 o 
   1  24   6       20.31        2.11      9.59 o 
   2  24   6        3.96       11.93     10.10 o 
   3  24   6        0.04        3.05     12.69 o 
   4  24   6       16.45       26.47     13.31 o 
  -5  25   6       72.80       97.51     10.71 o 
  -4  25   6       31.83       47.79     11.65 o 
  -3  25   6       41.82       44.84     12.01 o 
  -2  25   6       19.25       37.96     12.87 o 
  -1  25   6       49.29       60.86      9.92 o 
   0  25   6       10.42       23.82     10.26 o 
   1  25   6        7.92       10.48     14.03 o 
   2  25   6        0.59        5.32     14.77 o 
  -3  26   6        1.71        0.00     14.77 o 
  -2  26   6       14.83       18.87     11.11 o 
  -1  26   6        7.73       12.60      9.91 o 
   0  26   6        1.38        0.00      9.75 o 
 -15   0   7      509.85      580.67     53.39 o 
 -13   0   7      400.60      420.91     20.31 o 
 -11   0   7     1046.07      942.98     20.57 o 
  -9   0   7      190.37      140.91      9.37 o 
  -7   0   7      167.18      198.02      9.40 o 
  -5   0   7     5733.13     5652.58     74.72 o 
  -3   0   7      927.48     1203.06     19.08 o 
  -1   0   7      418.96      454.61     11.65 o 
   1   0   7     2823.44     2964.07     40.89 o 
   3   0   7     1161.44     1188.05     22.38 o 
   5   0   7     3037.42     3018.71     71.31 o 
   7   0   7     3396.12     3350.24     49.61 o 
   9   0   7      720.61      753.20     19.00 o 
  11   0   7      232.89      257.71     18.77 o 
  13   0   7      790.58      843.25     52.07 o 
 -16   1   7       43.53       67.83     15.93 o 
 -15   1   7       25.46       30.23     10.73 o 
 -14   1   7      463.66      466.92     15.34 o 
 -13   1   7      113.10      107.85      8.45 o 
 -12   1   7       14.77       13.52      5.80 o 
 -11   1   7      237.93      241.60      8.33 o 
 -10   1   7     1010.68     1037.80     15.13 o 
  -9   1   7       34.82       48.43      5.54 o 
  -8   1   7     5272.04     5506.63     52.84 o 
  -7   1   7      389.20      400.79      8.16 o 
  -6   1   7       27.06       28.09      4.64 o 
  -5   1   7     1786.10     1847.23     19.61 o 
  -4   1   7       51.01       71.18      3.92 o 
  -3   1   7     2603.16     2637.50     25.93 o 
  -2   1   7       39.52       49.29      3.38 o 
  -1   1   7      374.14      428.96      6.78 o 
   0   1   7      326.93      360.95      6.17 o 
   1   1   7       13.66       15.99      2.92 o 
   2   1   7      518.97      514.35      7.98 o 
   3   1   7      785.33      851.34     11.42 o 
   4   1   7       80.49       63.74      4.73 o 
   5   1   7      321.89      328.73      8.87 o 
   6   1   7     2343.01     2290.35     25.42 o 
   7   1   7      260.34      293.24      9.11 o 
   8   1   7     1538.69     1475.47     19.24 o 
   9   1   7        6.17        1.01      5.53 o 
  10   1   7        1.66        0.00      6.57 o 
  11   1   7       26.57       18.12     11.46 o 
  12   1   7       18.45        3.17     18.38 o 
  13   1   7       50.77       10.94     17.33 o 
 -16   2   7        3.80        0.00     10.32 o 
 -15   2   7       79.97       93.38     12.41 o 
 -14   2   7      153.92      164.48     13.04 o 
 -13   2   7      343.05      346.19     11.87 o 
 -12   2   7       13.33       16.57      6.73 o 
 -11   2   7      108.19      114.08      6.76 o 
 -10   2   7     1756.84     1756.93     21.27 o 
  -9   2   7      210.16      203.58      8.25 o 
  -8   2   7      156.68      174.67      6.89 o 
  -7   2   7      450.14      437.16      8.53 o 
  -6   2   7        0.42        4.33      3.45 o 
  -5   2   7      538.07      495.69      7.99 o 
  -4   2   7     7841.27     8891.64     80.85 o 
  -3   2   7      456.14      415.21      7.22 o 
  -2   2   7      204.52      309.00      5.96 o 
  -1   2   7     1596.34     1750.40     18.09 o 
   0   2   7      140.55      177.87      8.28 o 
   1   2   7       80.89       75.33      3.69 o 
   2   2   7      669.66      765.81     11.68 o 
   3   2   7     1209.97     1309.11     15.22 o 
   4   2   7       15.19       15.53      4.04 o 
   5   2   7       55.58       59.92      5.10 o 
   6   2   7        1.36        2.27      6.69 o 
   7   2   7      457.52      463.71     10.02 o 
   8   2   7      104.60      116.26      6.77 o 
   9   2   7        0.38        0.00      5.43 o 
  10   2   7       21.51       13.53      7.06 o 
  11   2   7       51.95       43.45     12.10 o 
  12   2   7       37.67       18.59     23.26 o 
  13   2   7      192.23      176.73     23.01 o 
 -16   3   7      351.27      438.66     29.13 o 
 -15   3   7        0.01        0.00     10.01 o 
 -14   3   7       51.24       60.67     22.55 o 
 -13   3   7      104.16      112.90      8.45 o 
 -12   3   7       56.63       72.54      7.43 o 
 -11   3   7      116.22      128.53      6.79 o 
 -10   3   7      919.78      932.36     14.02 o 
  -9   3   7      697.81      727.82     12.04 o 
  -8   3   7       76.87       98.51      5.87 o 
  -7   3   7     1460.42     1417.78     16.85 o 
  -6   3   7       38.44       32.74      3.78 o 
  -5   3   7     1204.64     1167.01     13.77 o 
  -4   3   7      128.97      128.17      4.62 o 
  -3   3   7    10589.27    11171.93    100.54 o 
  -2   3   7      113.48      160.46      6.20 o 
  -1   3   7       64.41       86.04      3.76 o 
   0   3   7      103.03      107.90      5.01 o 
   1   3   7        0.26        0.00      3.65 o 
   2   3   7      795.74      830.57     10.53 o 
   3   3   7      106.91       75.83      5.24 o 
   4   3   7      431.01      461.50      9.91 o 
   5   3   7      328.27      342.87      8.13 o 
   6   3   7      174.36      181.89      7.10 o 
   7   3   7       77.58       83.44      5.98 o 
   8   3   7       20.57       18.85      5.87 o 
   9   3   7      342.36      326.91     11.14 o 
  10   3   7       99.67      124.71     21.54 o 
  11   3   7        8.95       19.08      8.82 o 
  12   3   7      575.79      592.81     22.93 o 
 -16   4   7      135.21      145.77     13.97 o 
 -15   4   7      162.07      193.75     14.35 o 
 -14   4   7      402.47      400.88     15.23 o 
 -13   4   7        5.94        5.64      8.01 o 
 -12   4   7       24.96       20.38      8.60 o 
 -11   4   7      172.84      168.67      9.21 o 
 -10   4   7     1020.34     1049.59     14.84 o 
  -9   4   7     1548.27     1475.81     18.24 o 
  -8   4   7      273.62      274.63      7.54 o 
  -7   4   7        0.05        0.00      3.71 o 
  -6   4   7      140.89      127.84      4.90 o 
  -5   4   7      898.70      863.51     11.35 o 
  -4   4   7     1598.21     1681.53     17.96 o 
  -3   4   7     1703.00     1930.83     20.68 o 
  -2   4   7      208.49      205.72      5.26 o 
  -1   4   7        8.82        7.93      2.83 o 
   0   4   7       95.81      119.68      5.27 o 
   1   4   7     1927.98     1861.56     24.36 o 
   2   4   7      244.91      246.40      8.03 o 
   3   4   7       53.47       60.85      3.86 o 
   4   4   7     1769.69     1738.76     19.53 o 
   5   4   7      210.46      190.63      6.72 o 
   6   4   7      290.20      320.44     15.53 o 
   7   4   7       64.38       66.49      7.01 o 
   8   4   7       34.18       54.27      5.67 o 
   9   4   7      411.21      428.92     14.49 o 
  10   4   7      441.73      482.02     15.85 o 
  11   4   7       24.36       21.44      9.14 o 
  12   4   7       68.48       65.18     13.62 o 
 -16   5   7       24.54       31.40     12.19 o 
 -15   5   7      139.46      186.53     18.59 o 
 -14   5   7       81.81       87.65      9.90 o 
 -13   5   7       35.09       50.36      9.03 o 
 -12   5   7        3.14        0.00      7.65 o 
 -11   5   7       14.50       19.64      6.17 o 
 -10   5   7      185.56      201.27      7.13 o 
  -9   5   7       93.97       97.36      5.72 o 
  -8   5   7     2227.65     2246.03     24.46 o 
  -7   5   7      318.35      314.83      8.06 o 
  -6   5   7      549.94      622.31      9.42 o 
  -5   5   7     1117.02     1152.24     20.10 o 
  -4   5   7     5015.09     5126.14     48.00 o 
  -3   5   7     1095.67     1193.93     13.61 o 
  -2   5   7     2657.07     2612.97     25.95 o 
  -1   5   7      120.43      162.67      6.57 o 
   0   5   7     1089.75     1238.81     16.17 o 
   1   5   7      166.37      158.62      7.01 o 
   2   5   7      977.02      933.72     15.13 o 
   3   5   7      736.29      774.35     13.00 o 
   4   5   7        7.77       17.24      4.48 o 
   5   5   7      180.89      219.32      6.97 o 
   6   5   7       52.67       59.25      5.40 o 
   7   5   7      544.61      560.64     13.14 o 
   8   5   7       56.15       42.91      6.77 o 
   9   5   7       17.36       16.38      8.19 o 
  10   5   7      224.69      265.17     20.46 o 
  11   5   7       32.79       47.56     12.25 o 
  12   5   7      325.44      369.60     19.31 o 
 -15   6   7      176.36      202.88     29.36 o 
 -14   6   7      339.95      374.24     16.23 o 
 -13   6   7       74.69       65.83      9.16 o 
 -12   6   7       15.74        6.78      7.53 o 
 -11   6   7        0.98        0.00      7.19 o 
 -10   6   7      400.94      404.32     17.62 o 
  -9   6   7      114.17       98.92      5.51 o 
  -8   6   7       43.36       56.25      4.62 o 
  -7   6   7     1215.41     1221.72     15.08 o 
  -6   6   7     1524.43     1608.16     22.45 o 
  -5   6   7      681.70      751.75     11.97 o 
  -4   6   7       82.83       96.73      5.95 o 
  -3   6   7      200.28      261.85      6.20 o 
  -2   6   7     1916.45     1968.19     20.47 o 
  -1   6   7      740.40      702.56      9.45 o 
   0   6   7      751.88      878.83     18.04 o 
   1   6   7     2666.92     2714.48     30.78 o 
   2   6   7       98.51       98.98      5.75 o 
   3   6   7        3.04        0.00      4.76 o 
   4   6   7      622.50      661.62     10.13 o 
   5   6   7        0.91        1.23      4.20 o 
   6   6   7      371.21      332.54     10.34 o 
   7   6   7       34.81       42.07      5.12 o 
   8   6   7      368.66      379.35     13.74 o 
   9   6   7       27.24       34.73      8.61 o 
  10   6   7        0.00        6.80      9.47 o 
  11   6   7       26.53       26.58      9.58 o 
  12   6   7      247.33      290.95     24.49 o 
 -15   7   7       11.77       15.99      9.46 o 
 -14   7   7      299.72      337.09     15.33 o 
 -13   7   7        1.86        5.57     12.63 o 
 -12   7   7      122.43      125.80     11.11 o 
 -11   7   7        3.00        2.00      7.32 o 
 -10   7   7      633.55      645.12     15.48 o 
  -9   7   7      163.32      153.97      7.30 o 
  -8   7   7       46.09       58.48      7.54 o 
  -7   7   7     1348.38     1384.62     18.82 o 
  -6   7   7       48.92       46.70      5.17 o 
  -5   7   7     1824.61     1983.38     26.76 o 
  -4   7   7      430.64      506.20      9.58 o 
  -3   7   7       29.31       20.29      3.10 o 
  -2   7   7       12.98       20.62      3.86 o 
  -1   7   7     1363.71     1483.17     16.27 o 
   0   7   7      290.88      338.55      8.20 o 
   1   7   7        2.86       11.52      4.49 o 
   2   7   7       88.47      103.14      5.96 o 
   3   7   7       95.25      127.06      6.54 o 
   4   7   7       13.46       11.47      3.77 o 
   5   7   7       50.52       46.63      4.82 o 
   6   7   7       54.27       55.29      6.16 o 
   7   7   7      253.42      226.75     11.15 o 
   8   7   7        0.60        0.00      7.71 o 
   9   7   7       18.28       19.84     12.06 o 
  10   7   7       10.13        0.00      8.89 o 
  11   7   7        5.99        9.32      9.56 o 
  12   7   7        0.07        0.00      9.16 o 
 -15   8   7        1.16       10.89      9.45 o 
 -14   8   7        3.34        0.00      8.74 o 
 -13   8   7       13.35       23.60      8.52 o 
 -12   8   7       19.80       12.53      8.10 o 
 -11   8   7      100.11       99.67      9.30 o 
 -10   8   7      388.27      380.07     12.90 o 
  -9   8   7       35.44       32.02      7.51 o 
  -8   8   7     1083.02     1080.41     16.46 o 
  -7   8   7     1139.31     1122.77     16.66 o 
  -6   8   7      580.41      511.22     10.59 o 
  -5   8   7     1319.21     1293.46     21.13 o 
  -4   8   7        0.51        1.31      4.19 o 
  -3   8   7      137.68      163.06      6.40 o 
  -2   8   7      375.64      342.86      6.83 o 
  -1   8   7       25.35       14.91      3.71 o 
   0   8   7      189.26      180.69      7.79 o 
   1   8   7      339.20      325.12      8.90 o 
   2   8   7     1154.75     1282.88     17.87 o 
   3   8   7       70.46       82.62      6.10 o 
   4   8   7       15.02       14.51      4.02 o 
   5   8   7       33.69       26.83      5.81 o 
   6   8   7      745.51      748.77     18.21 o 
   7   8   7       48.97       31.57      7.88 o 
   8   8   7       24.93       27.11      8.41 o 
   9   8   7       39.01       42.52      9.07 o 
  10   8   7       19.68       13.66      9.07 o 
  11   8   7       59.14       60.29     11.47 o 
  12   8   7       33.22       22.53     15.16 o 
 -15   9   7       20.74       24.80      9.78 o 
 -14   9   7      125.30      126.17     11.37 o 
 -13   9   7       39.49       45.77     12.88 o 
 -12   9   7       47.21       38.71      9.28 o 
 -11   9   7       70.87       56.59      8.60 o 
 -10   9   7      101.02      101.38      8.96 o 
  -9   9   7      739.08      761.93     17.04 o 
  -8   9   7      119.90      119.14      6.53 o 
  -7   9   7        1.24       12.35      5.46 o 
  -6   9   7       26.06       20.92      5.15 o 
  -5   9   7      122.98      158.45      7.49 o 
  -4   9   7        2.99        6.64      4.51 o 
  -3   9   7       12.27       12.05      4.39 o 
  -2   9   7      970.69      978.88     12.42 o 
  -1   9   7      842.11      873.84     11.61 o 
   0   9   7        3.87        0.00      3.33 o 
   1   9   7      175.81      188.66      7.32 o 
   2   9   7       65.08       73.68      9.47 o 
   3   9   7       14.18        6.57      6.78 o 
   4   9   7        6.07        0.00      5.30 o 
   5   9   7      104.70      110.41      6.93 o 
   6   9   7        1.14        0.00      7.30 o 
   7   9   7       60.24       73.48     16.41 o 
   8   9   7      150.00      146.85     10.63 o 
   9   9   7        0.77        0.00      8.03 o 
  10   9   7        0.21        5.34      9.03 o 
  11   9   7       40.25       22.46      9.80 o 
  12   9   7        0.91        0.00     12.76 o 
 -15  10   7       13.47        0.99      9.20 o 
 -14  10   7       47.62       40.54      9.97 o 
 -13  10   7       23.70       14.65      8.30 o 
 -12  10   7      206.71      173.06     10.93 o 
 -11  10   7      123.26      156.34     13.99 o 
 -10  10   7       49.14       19.88      7.73 o 
  -9  10   7      484.55      459.66     13.99 o 
  -8  10   7      713.25      675.42     16.05 o 
  -7  10   7     2873.40     2901.04     33.69 o 
  -6  10   7     1304.48     1335.59     18.66 o 
  -5  10   7        6.88        5.22      4.90 o 
  -4  10   7      367.08      346.96      9.10 o 
  -3  10   7      303.30      303.71      8.52 o 
  -2  10   7      857.75      884.18     11.89 o 
  -1  10   7       82.06       79.00      4.70 o 
   0  10   7       50.20       75.57      4.58 o 
   1  10   7       39.66       54.28      4.08 o 
   2  10   7      104.40       92.82      6.57 o 
   3  10   7       16.97        0.00      6.45 o 
   4  10   7      122.32      111.47      6.89 o 
   5  10   7      213.56      202.60      8.32 o 
   6  10   7        0.14        0.00      6.94 o 
   7  10   7      400.99      389.26     14.04 o 
   8  10   7        1.32        0.00      9.54 o 
   9  10   7      221.60      234.03     12.75 o 
  10  10   7        7.72        0.73      9.19 o 
  11  10   7        4.91        0.00      9.46 o 
 -14  11   7        0.01        0.00      8.73 o 
 -13  11   7        8.08        1.97      8.39 o 
 -12  11   7       35.90       39.72      8.62 o 
 -11  11   7       14.13       17.47      8.07 o 
 -10  11   7        1.07        7.83      7.41 o 
  -9  11   7       72.41       62.11      8.12 o 
  -8  11   7       77.76       72.15      8.38 o 
  -7  11   7      206.37      209.31      7.98 o 
  -6  11   7      185.02      161.22      7.56 o 
  -5  11   7      226.86      224.27      8.77 o 
  -4  11   7      980.17     1021.58     15.52 o 
  -3  11   7      373.95      337.94      9.11 o 
  -2  11   7      285.41      288.82      7.31 o 
  -1  11   7       52.04       53.51      4.68 o 
   0  11   7      801.60      754.42     11.29 o 
   1  11   7      224.74      267.91      8.87 o 
   2  11   7      116.34       81.25      6.59 o 
   3  11   7      123.82      127.94     11.04 o 
   4  11   7        6.51        7.80      5.33 o 
   5  11   7      121.03      104.57      9.84 o 
   6  11   7      144.76      154.48     10.43 o 
   7  11   7      432.54      377.51     24.32 o 
   8  11   7        0.00       11.53      8.38 o 
   9  11   7        3.16        0.00      8.74 o 
  10  11   7        1.08        2.61      9.09 o 
  11  11   7        3.68        0.00     11.70 o 
 -14  12   7        1.68        0.00      8.98 o 
 -13  12   7       66.68       68.99      9.88 o 
 -12  12   7       86.57      104.09     10.14 o 
 -11  12   7        8.83        3.86      7.86 o 
 -10  12   7      554.59      477.67     15.22 o 
  -9  12   7      624.72      548.58     15.31 o 
  -8  12   7      197.46      166.59      9.64 o 
  -7  12   7       37.65       51.90      5.92 o 
  -6  12   7      115.59      109.99      6.79 o 
  -5  12   7        4.94        2.18      5.26 o 
  -4  12   7       49.98       32.62      5.70 o 
  -3  12   7     1090.31     1023.01     15.65 o 
  -2  12   7       43.23       44.61      4.50 o 
  -1  12   7      194.25      196.99      7.18 o 
   0  12   7       96.55      107.04      5.49 o 
   1  12   7       42.53       46.38      5.05 o 
   2  12   7      219.75      217.99      8.79 o 
   3  12   7      100.93       96.20      7.78 o 
   4  12   7      200.16      172.28      8.90 o 
   5  12   7      504.49      506.05     18.24 o 
   6  12   7        5.82        0.00      7.48 o 
   7  12   7       19.93       24.90      8.63 o 
   8  12   7      273.89      260.36     13.16 o 
   9  12   7      149.44      159.32     11.87 o 
  10  12   7       15.89       12.23     11.31 o 
  11  12   7       72.65       70.70     14.02 o 
 -14  13   7      129.52      120.52     13.64 o 
 -13  13   7      166.56      175.14     12.47 o 
 -12  13   7       25.96       23.13      8.93 o 
 -11  13   7       17.82        0.00      7.77 o 
 -10  13   7       14.33       16.38      7.83 o 
  -9  13   7      512.11      551.06     15.66 o 
  -8  13   7      341.10      353.02     19.45 o 
  -7  13   7       17.11       11.75      7.15 o 
  -6  13   7      450.31      437.68     10.69 o 
  -5  13   7       46.96       38.78      5.88 o 
  -4  13   7      203.05      182.43      8.12 o 
  -3  13   7        5.36        0.00      6.11 o 
  -2  13   7        2.63        7.31      4.14 o 
  -1  13   7      322.58      309.39      7.99 o 
   0  13   7      272.97      317.35      8.28 o 
   1  13   7      482.61      464.88      9.66 o 
   2  13   7     2452.36     2636.62     32.30 o 
   3  13   7      101.81      129.89      7.42 o 
   4  13   7      116.94      105.26      7.19 o 
   5  13   7      308.23      325.57     12.86 o 
   6  13   7        6.62        7.57      7.96 o 
   7  13   7        3.41        0.00      7.87 o 
   8  13   7        3.69        0.55      8.50 o 
   9  13   7       13.74       23.58     12.00 o 
  10  13   7       65.44       57.30     18.25 o 
  11  13   7       75.73       63.71     15.98 o 
 -14  14   7       38.98       43.53     10.49 o 
 -13  14   7      159.48      181.27     12.37 o 
 -12  14   7        0.13        7.09      8.19 o 
 -11  14   7        7.28        6.17      7.90 o 
 -10  14   7      106.34      125.96     14.32 o 
  -9  14   7      436.12      371.38     19.29 o 
  -8  14   7        9.16       17.03      7.18 o 
  -7  14   7       54.59       43.86      7.50 o 
  -6  14   7      135.26      123.10      7.50 o 
  -5  14   7      492.76      451.87     10.97 o 
  -4  14   7      328.76      332.86      9.85 o 
  -3  14   7     1337.88     1249.38     18.52 o 
  -2  14   7      191.34      159.26      6.33 o 
  -1  14   7      293.21      262.34      8.42 o 
   0  14   7       10.01       10.51      4.81 o 
   1  14   7      678.30      663.34     17.85 o 
   2  14   7      800.54      824.39     21.36 o 
   3  14   7        0.79        0.00      5.53 o 
   4  14   7        3.59        0.55      7.01 o 
   5  14   7       37.35       44.90      8.59 o 
   6  14   7        9.72        7.71      7.82 o 
   7  14   7      105.43      110.26     10.39 o 
   8  14   7        8.71        5.96      8.90 o 
   9  14   7       28.40       52.95     10.25 o 
  10  14   7       22.94        6.17      9.73 o 
 -13  15   7        0.56        0.00      8.90 o 
 -12  15   7       40.09       34.82      9.36 o 
 -11  15   7        4.35        7.57      8.20 o 
 -10  15   7        8.64        7.74      7.84 o 
  -9  15   7      113.76      118.38     10.23 o 
  -8  15   7       27.83       14.99      7.43 o 
  -7  15   7       14.94       27.54      7.45 o 
  -6  15   7       52.46       43.38      6.05 o 
  -5  15   7      629.34      572.36     21.92 o 
  -4  15   7        0.50        5.80      5.52 o 
  -3  15   7      303.57      326.66     10.09 o 
  -2  15   7       15.81       21.67      5.59 o 
  -1  15   7       57.16       76.05      5.41 o 
   0  15   7       40.84       38.33      5.06 o 
   1  15   7      114.98      144.71      7.80 o 
   2  15   7        6.23       11.15      5.98 o 
   3  15   7        0.72       12.01      5.98 o 
   4  15   7        6.47        9.25      7.40 o 
   5  15   7       46.16       20.96      7.94 o 
   6  15   7      318.64      332.67     15.57 o 
   7  15   7       59.64       34.95      9.17 o 
   8  15   7        2.90        0.00      8.71 o 
   9  15   7       14.47        0.00      9.43 o 
  10  15   7        4.37        0.00      9.86 o 
 -13  16   7       12.78       24.40      9.80 o 
 -12  16   7        7.44       15.36      9.24 o 
 -11  16   7      109.93      100.17     10.39 o 
 -10  16   7       99.51       92.08      9.58 o 
  -9  16   7       65.51       82.24      9.38 o 
  -8  16   7        9.74        6.24      7.49 o 
  -7  16   7      194.48      190.46     11.87 o 
  -6  16   7       21.85       32.29      7.67 o 
  -5  16   7       14.63       18.78      5.85 o 
  -4  16   7      497.85      465.81     13.15 o 
  -3  16   7       49.36       60.93      6.75 o 
  -2  16   7       70.91       67.66      6.43 o 
  -1  16   7       31.85       31.92      5.05 o 
   0  16   7      220.22      226.18      7.74 o 
   1  16   7        6.54        0.00      5.75 o 
   2  16   7      284.10      243.18      9.57 o 
   3  16   7       53.86       54.08      6.87 o 
   4  16   7       31.86       38.65     12.20 o 
   5  16   7      113.57      104.48     11.84 o 
   6  16   7       16.82       10.80      8.22 o 
   7  16   7        3.44        0.64     10.30 o 
   8  16   7       38.12       37.77     10.04 o 
   9  16   7       25.55        3.70      9.74 o 
 -12  17   7       23.83       36.61      9.62 o 
 -11  17   7      311.57      292.16     14.25 o 
 -10  17   7       20.16       25.09      8.97 o 
  -9  17   7      136.06      142.57     11.12 o 
  -8  17   7        1.88        0.00      7.28 o 
  -7  17   7       16.05        8.62      7.28 o 
  -6  17   7       33.71       35.98      7.92 o 
  -5  17   7      176.43      210.53     13.70 o 
  -4  17   7       99.48       90.05      7.11 o 
  -3  17   7        5.60        0.00      5.56 o 
  -2  17   7      280.12      256.23      9.51 o 
  -1  17   7       34.74       23.32      6.08 o 
   0  17   7       11.74        1.10      5.90 o 
   1  17   7       18.60       26.11      6.25 o 
   2  17   7      542.71      548.06     13.14 o 
   3  17   7        4.64        0.00      7.02 o 
   4  17   7        5.93       15.42     12.87 o 
   5  17   7        0.00        0.00      9.92 o 
   6  17   7        3.47        0.00      8.04 o 
   7  17   7        0.46       11.66      8.99 o 
   8  17   7      118.90      114.80     11.55 o 
   9  17   7       51.69       64.77     11.30 o 
 -12  18   7        8.26        2.33      8.99 o 
 -11  18   7        0.61       10.16      9.11 o 
 -10  18   7      264.60      280.92     13.87 o 
  -9  18   7       37.51       58.16      9.27 o 
  -8  18   7        7.80       21.05      8.06 o 
  -7  18   7       42.85       62.49      9.02 o 
  -6  18   7      237.51      236.29     14.08 o 
  -5  18   7      382.53      390.98     16.21 o 
  -4  18   7       11.65        1.17      5.91 o 
  -3  18   7       37.84       42.71      6.69 o 
  -2  18   7       30.20       29.63      6.33 o 
  -1  18   7       86.06       92.26      7.28 o 
   0  18   7      172.80      170.50     10.16 o 
   1  18   7        8.44        8.67      6.27 o 
   2  18   7       35.66       30.89      7.17 o 
   3  18   7       26.53       23.47      7.74 o 
   4  18   7       83.85      110.08      9.78 o 
   5  18   7       13.93       12.39      8.15 o 
   6  18   7      180.86      185.82     12.05 o 
   7  18   7       68.89       96.52     11.04 o 
   8  18   7       58.43       58.95     13.07 o 
 -11  19   7       92.85       91.67     12.82 o 
 -10  19   7        0.72        0.00      8.67 o 
  -9  19   7       26.25       20.59      9.85 o 
  -8  19   7      184.15      192.42     11.75 o 
  -7  19   7      200.06      181.30     11.13 o 
  -6  19   7       71.37       85.07      9.16 o 
  -5  19   7       15.59       12.66      7.72 o 
  -4  19   7      149.02      141.43      8.38 o 
  -3  19   7       20.92       28.46      6.47 o 
  -2  19   7        9.31        0.98      6.08 o 
  -1  19   7        8.36        5.25      8.84 o 
   0  19   7      305.20      293.18     12.52 o 
   1  19   7        1.41        0.16      6.11 o 
   2  19   7        1.52        4.41      6.51 o 
   3  19   7       53.71       57.66      8.63 o 
   4  19   7       22.65       17.31      8.17 o 
   5  19   7        4.38        7.68      8.55 o 
   6  19   7        7.61       21.45      9.24 o 
   7  19   7        0.15        0.00      9.15 o 
   8  19   7        6.51        0.00     15.03 o 
 -10  20   7      123.56      128.02     11.54 o 
  -9  20   7      128.62      129.33     12.32 o 
  -8  20   7       10.58        3.69      8.31 o 
  -7  20   7       91.49      103.65     10.21 o 
  -6  20   7      300.82      329.23     18.38 o 
  -5  20   7        0.44        6.91      7.66 o 
  -4  20   7        0.30        0.00      5.94 o 
  -3  20   7        0.93        0.81      6.86 o 
  -2  20   7       24.46       26.69      7.68 o 
  -1  20   7       39.84       53.08      8.50 o 
   0  20   7        4.67       14.91      7.66 o 
   1  20   7       13.76       17.97      8.01 o 
   2  20   7       27.61       29.07      7.94 o 
   3  20   7       11.00       16.31      7.58 o 
   4  20   7      215.40      195.76     11.78 o 
   5  20   7      109.20      118.45     10.97 o 
   6  20   7       24.82       24.80      9.75 o 
   7  20   7        0.05        0.00      9.41 o 
 -10  21   7       64.37       74.61     10.80 o 
  -9  21   7       16.93       19.52      9.42 o 
  -8  21   7        7.01        0.00      8.72 o 
  -7  21   7        9.55        6.24      8.28 o 
  -6  21   7      150.35      128.02     10.65 o 
  -5  21   7        0.01        0.00      7.59 o 
  -4  21   7        4.80       17.41      7.80 o 
  -3  21   7        5.52        0.00      6.25 o 
  -2  21   7        0.05        8.45      9.01 o 
  -1  21   7       13.40        7.58      7.88 o 
   0  21   7        5.94        0.00     10.17 o 
   1  21   7       96.09      100.91      9.83 o 
   2  21   7       81.76       87.67     11.19 o 
   3  21   7      178.78      213.88     12.18 o 
   4  21   7       41.88       44.02     10.36 o 
   5  21   7       11.58        7.18      8.92 o 
   6  21   7       33.84       48.90     12.70 o 
  -9  22   7       12.32       36.42      9.97 o 
  -8  22   7        8.36       24.06      9.11 o 
  -7  22   7        0.96        5.36      8.99 o 
  -6  22   7       29.44       44.04      9.22 o 
  -5  22   7        1.34        0.00      8.12 o 
  -4  22   7        0.01        6.33      8.21 o 
  -3  22   7       58.40       41.67     11.68 o 
  -2  22   7        2.69        0.00      7.88 o 
  -1  22   7        0.07        7.65      8.91 o 
   0  22   7        6.35        8.04     10.61 o 
   1  22   7       32.78       49.55     11.89 o 
   2  22   7        3.60        1.88      9.51 o 
   3  22   7       20.99       31.76     10.52 o 
   4  22   7       38.44       28.89     11.81 o 
   5  22   7       15.12       15.58      9.51 o 
   6  22   7        0.98        4.23      9.59 o 
  -8  23   7        5.89        7.20      9.29 o 
  -7  23   7       51.32       44.93      9.88 o 
  -6  23   7      134.41      121.73     10.96 o 
  -5  23   7        0.29        0.79      8.63 o 
  -4  23   7      259.14      270.28     19.74 o 
  -3  23   7       10.25        0.00      8.02 o 
  -2  23   7        5.66       14.33      8.61 o 
  -1  23   7        8.12        9.02     13.14 o 
   0  23   7        3.23        3.80     14.00 o 
   1  23   7       26.48       46.37     10.69 o 
   2  23   7        4.34       12.58      9.93 o 
   3  23   7       17.18       29.16     10.61 o 
   4  23   7       11.13       12.60     14.77 o 
   5  23   7       91.94       88.00     13.14 o 
  -7  24   7        6.30        6.57      9.32 o 
  -6  24   7        9.34        8.46      9.17 o 
  -5  24   7        9.26        1.26     10.67 o 
  -4  24   7       45.08       48.45     12.10 o 
  -3  24   7       41.38       62.27     12.01 o 
  -2  24   7        0.01        0.00      8.32 o 
  -1  24   7       14.82       25.25      8.78 o 
   0  24   7       17.33       34.52     10.27 o 
   1  24   7       38.45       44.78     11.03 o 
   2  24   7        2.26        0.07      9.85 o 
   3  24   7       38.04       64.67     14.39 o 
  -5  25   7       16.05        2.56     11.25 o 
  -4  25   7       88.32       85.79     13.07 o 
  -3  25   7        4.66       10.80     10.95 o 
  -2  25   7        3.95        7.48     10.56 o 
  -1  25   7       28.90       26.56     11.05 o 
   0  25   7      137.04      152.79     13.38 o 
   1  25   7       57.66       74.70     11.87 o 
 -16   0   8       23.97       46.82     21.00 o 
 -14   0   8      101.26      149.67     29.32 o 
 -12   0   8       57.46       52.00      9.11 o 
 -10   0   8     1619.12     1564.31     28.00 o 
  -8   0   8      441.45      429.35     16.59 o 
  -6   0   8      111.43      111.53      7.12 o 
  -4   0   8     8844.52     9527.22    122.43 o 
  -2   0   8    17174.91    18294.11    230.37 o 
   0   0   8     1973.24     2069.69     31.63 o 
   2   0   8      640.50      636.15     17.15 o 
   4   0   8       48.09       41.96      6.82 o 
   6   0   8      466.72      496.39     14.64 o 
   8   0   8      155.62      178.40     15.09 o 
  10   0   8       95.24       79.20     24.51 o 
  12   0   8       98.46      108.96     30.19 o 
 -16   1   8       41.38       48.57     15.78 o 
 -15   1   8      112.94      130.31     12.89 o 
 -14   1   8      410.62      418.87     24.13 o 
 -13   1   8      119.30      120.58      8.54 o 
 -12   1   8      221.19      202.24      8.23 o 
 -11   1   8      867.43      936.48     14.65 o 
 -10   1   8      813.92      800.85     13.08 o 
  -9   1   8     2452.03     2392.27     26.39 o 
  -8   1   8       23.94       26.80      4.76 o 
  -7   1   8      683.54      781.51     11.64 o 
  -6   1   8       70.01       70.36      4.47 o 
  -5   1   8        0.03        0.00      3.21 o 
  -4   1   8      153.04      149.70      5.20 o 
  -3   1   8     3581.94     4139.54     39.39 o 
  -2   1   8     1496.16     1673.63     17.79 o 
  -1   1   8      736.70      755.70     12.55 o 
   0   1   8      327.77      307.21      6.11 o 
   1   1   8     1432.49     1493.87     16.43 o 
   2   1   8     2154.53     2167.39     25.26 o 
   3   1   8      747.06      766.71     11.07 o 
   4   1   8      492.35      518.46     11.15 o 
   5   1   8      469.70      505.38      9.87 o 
   6   1   8      706.28      709.30     12.05 o 
   7   1   8      632.90      608.63     11.51 o 
   8   1   8      601.46      627.60     12.08 o 
   9   1   8      193.03      233.69     15.04 o 
  10   1   8       24.08       34.95      8.49 o 
  11   1   8        2.35        0.00     16.08 o 
  12   1   8       22.60        0.00     17.79 o 
 -16   2   8        0.01        0.00     10.16 o 
 -15   2   8      248.87      273.69     16.04 o 
 -14   2   8      126.71      143.13     14.86 o 
 -13   2   8      285.62      320.00     11.55 o 
 -12   2   8       10.78        7.78      6.33 o 
 -11   2   8      234.41      260.46      8.53 o 
 -10   2   8     1009.17     1036.59     15.06 o 
  -9   2   8      483.91      499.03     12.40 o 
  -8   2   8        1.08        3.22      4.76 o 
  -7   2   8       21.17       31.47      4.38 o 
  -6   2   8      247.52      220.87      6.37 o 
  -5   2   8      772.98      695.07     10.01 o 
  -4   2   8      577.41      629.05      9.21 o 
  -3   2   8        0.28        7.35      3.30 o 
  -2   2   8     1344.35     1380.73     15.28 o 
  -1   2   8       80.36       64.69      4.35 o 
   0   2   8      387.39      392.76      6.71 o 
   1   2   8     3505.63     3726.67     35.98 o 
   2   2   8      636.60      703.02      9.94 o 
   3   2   8       17.73       17.27      3.92 o 
   4   2   8        9.97       14.05      4.36 o 
   5   2   8       21.94       21.35      4.93 o 
   6   2   8       32.98       37.47      5.35 o 
   7   2   8      812.83      775.14     13.41 o 
   8   2   8      419.63      365.80      9.95 o 
   9   2   8       87.88       61.94      8.87 o 
  10   2   8       19.69       22.42      8.45 o 
  11   2   8       21.18        5.52     12.23 o 
  12   2   8       47.59       69.87     19.96 o 
 -16   3   8       70.39       80.13     12.66 o 
 -15   3   8       99.71      117.64     12.45 o 
 -14   3   8      473.74      483.86     15.66 o 
 -13   3   8      211.24      231.00     11.80 o 
 -12   3   8      880.16      847.80     16.28 o 
 -11   3   8        1.21        0.00      4.94 o 
 -10   3   8       61.92       62.72      5.75 o 
  -9   3   8        0.91        3.16      4.90 o 
  -8   3   8     1710.64     1739.78     20.28 o 
  -7   3   8     2192.28     2404.58     25.50 o 
  -6   3   8        1.44        0.83      3.54 o 
  -5   3   8        1.69        3.50      3.72 o 
  -4   3   8       30.02       36.47      4.14 o 
  -3   3   8     2176.19     2143.06     22.01 o 
  -2   3   8       17.46       22.91      3.32 o 
  -1   3   8      384.53      346.80      8.02 o 
   0   3   8     1714.69     1651.05     17.55 o 
   1   3   8      601.02      671.31     11.42 o 
   2   3   8     1736.63     1778.45     23.87 o 
   3   3   8     1529.44     1428.92     17.90 o 
   4   3   8       19.16       25.61      4.50 o 
   5   3   8        0.03        0.00      4.48 o 
   6   3   8      612.71      648.31     11.27 o 
   7   3   8      264.60      259.70      8.34 o 
   8   3   8      144.82      169.14     10.52 o 
   9   3   8       38.82       48.27      8.92 o 
  10   3   8       30.65       25.93      9.21 o 
  11   3   8        5.07        0.00     11.15 o 
  12   3   8       85.16       46.17     19.18 o 
 -16   4   8       48.27       35.50     11.52 o 
 -15   4   8      437.78      442.86     21.76 o 
 -14   4   8      176.18      186.59     12.00 o 
 -13   4   8       73.96       60.57      8.98 o 
 -12   4   8       22.77       20.43      7.87 o 
 -11   4   8      401.20      411.40     11.51 o 
 -10   4   8      180.09      149.40      6.61 o 
  -9   4   8      345.30      352.88      8.80 o 
  -8   4   8      124.87       93.81      5.46 o 
  -7   4   8        1.36       10.70      3.92 o 
  -6   4   8      167.06      163.92      5.52 o 
  -5   4   8     1127.07     1206.49     17.09 o 
  -4   4   8      727.58      754.82     10.28 o 
  -3   4   8      216.05      270.21      6.19 o 
  -2   4   8     1823.54     1959.35     20.42 o 
  -1   4   8     1194.77     1190.98     13.74 o 
   0   4   8       31.64       43.49      4.56 o 
   1   4   8       42.02       69.77      6.41 o 
   2   4   8      252.96      317.37      8.74 o 
   3   4   8       17.29        0.00      4.27 o 
   4   4   8      141.57      106.78      6.62 o 
   5   4   8        8.75        9.92      4.56 o 
   6   4   8        6.60       14.95      4.68 o 
   7   4   8        2.35        0.00      5.74 o 
   8   4   8      222.12      212.27      9.38 o 
   9   4   8       94.75      102.19     10.03 o 
  10   4   8       71.08       57.02      9.69 o 
  11   4   8       16.14       11.22      9.29 o 
  12   4   8      149.30      160.66     15.88 o 
 -16   5   8       37.43       51.30     11.82 o 
 -15   5   8        5.31        2.65     15.67 o 
 -14   5   8        0.99        0.00      7.98 o 
 -13   5   8        5.19       10.60      8.12 o 
 -12   5   8       21.33       10.77      7.80 o 
 -11   5   8       74.50       82.26     11.94 o 
 -10   5   8      270.00      255.22      7.80 o 
  -9   5   8      158.97      157.96      7.99 o 
  -8   5   8      144.23      115.67      5.51 o 
  -7   5   8     1002.76      998.37     13.27 o 
  -6   5   8      232.63      226.56      7.94 o 
  -5   5   8      669.00      729.98     18.56 o 
  -4   5   8      144.11      174.76      6.39 o 
  -3   5   8     3337.24     3521.98     34.23 o 
  -2   5   8     3293.79     3245.78     31.69 o 
  -1   5   8      693.64      817.63     13.73 o 
   0   5   8       76.03       83.77      5.30 o 
   1   5   8     1051.91     1043.49     16.45 o 
   2   5   8     1216.78     1245.90     17.44 o 
   3   5   8       40.11       41.45      5.52 o 
   4   5   8        0.07        0.00      3.68 o 
   5   5   8      122.11      125.16      5.85 o 
   6   5   8        0.20        1.70      5.43 o 
   7   5   8      245.14      248.20      9.30 o 
   8   5   8       48.68       35.47     15.54 o 
   9   5   8        0.51        5.12      8.93 o 
  10   5   8       86.84       96.75     13.34 o 
  11   5   8        0.22        0.00      9.15 o 
  12   5   8      226.06      295.50     18.65 o 
 -15   6   8        8.86        0.00      8.89 o 
 -14   6   8       76.80       72.34     10.01 o 
 -13   6   8      446.54      489.97     15.48 o 
 -12   6   8        8.66        0.00      7.43 o 
 -11   6   8      305.44      288.98     13.64 o 
 -10   6   8      491.35      498.38     11.45 o 
  -9   6   8      978.85      964.45     15.66 o 
  -8   6   8       29.17       40.77      4.31 o 
  -7   6   8       42.86       51.19      5.62 o 
  -6   6   8       29.40       32.83      5.05 o 
  -5   6   8        0.78        0.00      4.32 o 
  -4   6   8     1240.60     1202.30     14.15 o 
  -3   6   8      897.49      853.11     11.20 o 
  -2   6   8     1452.86     1386.95     15.79 o 
  -1   6   8      570.72      503.66     12.59 o 
   0   6   8      542.08      547.50     10.38 o 
   1   6   8       19.80       14.36      4.65 o 
   2   6   8        1.29        0.68      4.61 o 
   3   6   8      408.11      448.41     10.57 o 
   4   6   8      110.34      100.03      6.70 o 
   5   6   8       47.04       42.50      7.31 o 
   6   6   8       50.76       45.52      6.15 o 
   7   6   8       18.38       18.97      6.03 o 
   8   6   8       10.90        2.40      8.07 o 
   9   6   8      206.86      230.39     12.41 o 
  10   6   8       43.15       55.56     10.00 o 
  11   6   8       91.46      114.05     11.55 o 
  12   6   8       20.52       10.94     12.89 o 
 -15   7   8       87.90       76.36     10.79 o 
 -14   7   8       32.42       13.44      9.16 o 
 -13   7   8        3.21        8.57      8.23 o 
 -12   7   8      210.75      185.47     11.17 o 
 -11   7   8      460.78      415.77     14.16 o 
 -10   7   8      314.07      322.16     12.47 o 
  -9   7   8      222.37      228.78      8.51 o 
  -8   7   8       21.78       31.47      6.83 o 
  -7   7   8       19.92       18.27      5.28 o 
  -6   7   8      278.42      243.97      8.17 o 
  -5   7   8        1.16        0.00      4.40 o 
  -4   7   8       48.43       40.73      4.81 o 
  -3   7   8      141.12      115.25      4.90 o 
  -2   7   8      596.58      617.24      9.23 o 
  -1   7   8     1146.53     1210.09     14.21 o 
   0   7   8      323.02      349.44      8.76 o 
   1   7   8       89.78       71.04      6.05 o 
   2   7   8       21.12        3.93      5.06 o 
   3   7   8        0.01        0.00      5.07 o 
   4   7   8      840.88      833.27     14.74 o 
   5   7   8       41.65       50.37      6.29 o 
   6   7   8      128.24      102.60      7.14 o 
   7   7   8       21.10       20.47      7.74 o 
   8   7   8       19.65       18.84      8.28 o 
   9   7   8       18.65       20.35      8.72 o 
  10   7   8      157.73      154.44     14.91 o 
  11   7   8       14.25       15.98     12.76 o 
  12   7   8       22.47       19.97     11.10 o 
 -15   8   8        7.44        0.00      8.98 o 
 -14   8   8       20.01       13.69      8.79 o 
 -13   8   8      313.35      339.08     14.14 o 
 -12   8   8        0.80        3.24      7.72 o 
 -11   8   8        3.98        7.55      9.60 o 
 -10   8   8      219.65      220.20     10.93 o 
  -9   8   8      544.34      559.03     11.84 o 
  -8   8   8      665.30      677.26     17.87 o 
  -7   8   8      640.25      676.38     12.69 o 
  -6   8   8       32.79       37.65      5.49 o 
  -5   8   8      855.34      838.44     13.56 o 
  -4   8   8        0.08        0.00      4.45 o 
  -3   8   8      527.70      494.55      8.33 o 
  -2   8   8      568.77      559.51      9.74 o 
  -1   8   8       72.81       70.78      5.99 o 
   0   8   8       71.19       62.77      5.48 o 
   1   8   8       90.57       93.60      6.61 o 
   2   8   8      118.43       82.66      6.24 o 
   3   8   8       13.87       13.40      5.53 o 
   4   8   8        0.21        0.00      6.82 o 
   5   8   8      923.29      931.89     15.91 o 
   6   8   8       74.31       67.12      6.47 o 
   7   8   8      154.38      111.11      9.83 o 
   8   8   8       44.17       41.93      8.74 o 
   9   8   8       51.96       44.85      9.37 o 
  10   8   8        2.97        1.25      9.22 o 
  11   8   8        0.05        0.00      9.85 o 
 -15   9   8        0.02        0.00      8.94 o 
 -14   9   8        4.87        0.00      9.00 o 
 -13   9   8      197.46      171.30     12.13 o 
 -12   9   8        2.36       13.62      8.18 o 
 -11   9   8      304.60      247.07     12.03 o 
 -10   9   8      493.17      509.22     17.81 o 
  -9   9   8     1490.92     1494.95     24.91 o 
  -8   9   8      277.38      294.35     10.44 o 
  -7   9   8      168.52      158.46     11.24 o 
  -6   9   8      332.07      343.51     11.03 o 
  -5   9   8       17.65       17.24      5.06 o 
  -4   9   8      879.93      893.18     16.41 o 
  -3   9   8     1023.31     1064.30     13.40 o 
  -2   9   8      519.29      567.03      9.24 o 
  -1   9   8      399.23      405.85      8.22 o 
   0   9   8       62.49       50.45      5.66 o 
   1   9   8      144.55      127.46      6.84 o 
   2   9   8      299.48      264.16     11.41 o 
   3   9   8      436.34      431.44     12.91 o 
   4   9   8        8.08        0.00      5.38 o 
   5   9   8       41.52       38.39      6.04 o 
   6   9   8       17.26       13.27      7.64 o 
   7   9   8        0.21        3.86      8.02 o 
   8   9   8       23.37       42.54      8.99 o 
   9   9   8       13.41        5.87      8.42 o 
  10   9   8       27.85       31.11     15.54 o 
  11   9   8        8.61        0.00     15.60 o 
 -15  10   8       28.91       27.12     11.18 o 
 -14  10   8       52.69       54.89     10.14 o 
 -13  10   8        0.16        0.00      8.25 o 
 -12  10   8       24.97       22.49      8.56 o 
 -11  10   8      420.72      409.36     14.37 o 
 -10  10   8       81.28       90.85      9.12 o 
  -9  10   8        0.01        0.00      6.92 o 
  -8  10   8      151.44      152.04      7.48 o 
  -7  10   8        2.67        4.53      5.19 o 
  -6  10   8       42.73       39.15      6.15 o 
  -5  10   8       50.67       49.96      5.84 o 
  -4  10   8      796.48      734.90     12.77 o 
  -3  10   8      438.04      428.05      9.37 o 
  -2  10   8        0.07        0.69      4.01 o 
  -1  10   8       55.30       76.20      4.73 o 
   0  10   8      275.75      288.02     10.01 o 
   1  10   8        0.40        0.00      5.34 o 
   2  10   8      191.79      143.26      7.48 o 
   3  10   8       28.60       10.02      5.60 o 
   4  10   8       29.61       60.05      6.44 o 
   5  10   8       63.31       67.47      6.44 o 
   6  10   8        9.56        9.07      7.78 o 
   7  10   8       15.26       19.59      8.11 o 
   8  10   8      434.55      442.56     15.64 o 
   9  10   8      357.11      421.46     16.23 o 
  10  10   8       19.61       14.90      9.71 o 
  11  10   8       33.30        9.47     11.48 o 
 -14  11   8      124.36      143.03     11.70 o 
 -13  11   8        6.36        7.69      8.81 o 
 -12  11   8      116.88      117.62     10.25 o 
 -11  11   8      161.34      190.74     11.24 o 
 -10  11   8       17.42       12.80      8.97 o 
  -9  11   8       10.48        0.00      6.99 o 
  -8  11   8      227.81      200.62     10.26 o 
  -7  11   8      474.47      473.27     13.54 o 
  -6  11   8       83.68       86.18      6.54 o 
  -5  11   8        2.81        7.42      5.26 o 
  -4  11   8      439.49      435.05     12.95 o 
  -3  11   8        3.80       12.89      3.37 o 
  -2  11   8      696.95      753.80     11.21 o 
  -1  11   8      123.65      126.90      5.54 o 
   0  11   8      335.53      341.93      7.62 o 
   1  11   8      174.98      183.47      7.98 o 
   2  11   8        0.17        0.00      5.48 o 
   3  11   8      298.44      258.08      9.08 o 
   4  11   8      557.69      473.35     11.87 o 
   5  11   8       11.76       19.44      5.89 o 
   6  11   8       32.09       27.31      8.46 o 
   7  11   8        4.95        0.00      7.87 o 
   8  11   8      125.97      143.84     12.63 o 
   9  11   8       75.53       84.16     10.85 o 
  10  11   8       84.00       55.99     10.84 o 
  11  11   8        2.11        1.28     13.77 o 
 -14  12   8        1.24        0.00      8.90 o 
 -13  12   8        8.81        2.51      8.81 o 
 -12  12   8        3.62        0.00      7.95 o 
 -11  12   8       41.72       46.10      9.37 o 
 -10  12   8       37.14       26.33      7.96 o 
  -9  12   8        0.63        5.20      7.10 o 
  -8  12   8        0.78        2.22      6.73 o 
  -7  12   8     1379.93     1360.38     19.70 o 
  -6  12   8       98.81      111.47      6.91 o 
  -5  12   8      454.68      449.50     10.94 o 
  -4  12   8      905.72      830.43     14.38 o 
  -3  12   8        4.37        4.82      5.24 o 
  -2  12   8       29.01       30.69      4.61 o 
  -1  12   8        1.88        8.80      4.51 o 
   0  12   8       85.17       93.62      8.22 o 
   1  12   8      184.01      173.45      8.05 o 
   2  12   8       66.99       55.46      6.39 o 
   3  12   8     1565.02     1394.60     20.52 o 
   4  12   8      112.69      119.19      7.31 o 
   5  12   8        0.47        9.62      8.08 o 
   6  12   8       82.63       52.38      8.65 o 
   7  12   8      136.20      121.38     10.45 o 
   8  12   8       11.15       28.83      9.16 o 
   9  12   8      122.37      134.72     13.85 o 
  10  12   8        1.51        0.00     10.15 o 
 -14  13   8       36.06       20.96      9.57 o 
 -13  13   8        7.56        0.00      8.80 o 
 -12  13   8      304.09      326.17     14.48 o 
 -11  13   8       14.15       12.30      8.35 o 
 -10  13   8       15.62       17.68      7.93 o 
  -9  13   8      159.55      186.08     10.86 o 
  -8  13   8      274.40      252.07     11.69 o 
  -7  13   8        6.72        7.98      5.35 o 
  -6  13   8      347.87      367.32     10.15 o 
  -5  13   8        5.86       15.86      6.01 o 
  -4  13   8      437.84      472.30     11.23 o 
  -3  13   8     1070.93     1100.31     16.97 o 
  -2  13   8       60.46       42.54      4.81 o 
  -1  13   8     1932.91     1931.10     22.13 o 
   0  13   8       23.02       23.97      5.97 o 
   1  13   8        2.22        8.60      5.81 o 
   2  13   8      376.01      379.32     10.75 o 
   3  13   8       34.06       35.68      6.22 o 
   4  13   8        0.58        5.62      6.34 o 
   5  13   8      160.24      148.78     10.74 o 
   6  13   8      226.62      217.55     11.68 o 
   7  13   8       93.56       78.27     12.25 o 
   8  13   8      350.80      338.98     14.67 o 
   9  13   8       41.73       55.89     12.48 o 
  10  13   8        2.62        0.00     10.27 o 
 -13  14   8        0.04        0.00      9.02 o 
 -12  14   8       21.14        5.24      8.89 o 
 -11  14   8       25.53       17.34     10.17 o 
 -10  14   8      433.20      450.22     15.06 o 
  -9  14   8      256.85      238.12     11.73 o 
  -8  14   8      101.34       93.31      8.97 o 
  -7  14   8      316.85      294.05     12.36 o 
  -6  14   8        6.80        7.37      5.48 o 
  -5  14   8      136.91      130.93      7.51 o 
  -4  14   8     1036.24      993.05     18.74 o 
  -3  14   8      627.30      598.49     12.37 o 
  -2  14   8       45.30       34.04      5.98 o 
  -1  14   8     1000.46      978.99     14.51 o 
   0  14   8       47.48       49.77      6.34 o 
   1  14   8       39.15       32.06      6.07 o 
   2  14   8      313.44      247.57      9.50 o 
   3  14   8      388.19      367.74     10.98 o 
   4  14   8        2.17        0.00      8.31 o 
   5  14   8        8.52        6.10     12.57 o 
   6  14   8       17.39        4.92      7.94 o 
   7  14   8        0.83        8.79      8.84 o 
   8  14   8       98.96      104.40     22.04 o 
   9  14   8        2.42        0.26      9.71 o 
  10  14   8       82.55       83.19     21.30 o 
 -13  15   8        6.23       17.94      9.34 o 
 -12  15   8        5.91        0.00      8.48 o 
 -11  15   8       32.09       30.83      8.92 o 
 -10  15   8       64.06       81.35      9.98 o 
  -9  15   8      230.67      184.33     11.97 o 
  -8  15   8      139.38      159.30     11.75 o 
  -7  15   8       24.03       31.07      7.76 o 
  -6  15   8       42.08       54.94      8.60 o 
  -5  15   8        4.37        7.31      5.67 o 
  -4  15   8      156.64      165.55      8.05 o 
  -3  15   8        4.28        8.97      5.56 o 
  -2  15   8      155.67      136.88      7.33 o 
  -1  15   8        0.84        0.00      4.43 o 
   0  15   8      962.50      851.48     23.01 o 
   1  15   8      207.05      200.72      8.89 o 
   2  15   8       69.07       55.65      6.84 o 
   3  15   8       59.93       43.70      6.60 o 
   4  15   8        1.06        2.93     10.76 o 
   5  15   8        0.84        0.00      7.81 o 
   6  15   8       19.94       36.46      9.47 o 
   7  15   8       37.38       28.89      9.55 o 
   8  15   8      393.97      411.21     20.43 o 
   9  15   8       85.89       91.98     11.65 o 
 -13  16   8      109.42       97.31     12.38 o 
 -12  16   8       65.79       67.17     10.45 o 
 -11  16   8       17.54       11.65      8.63 o 
 -10  16   8        0.03        0.00      8.16 o 
  -9  16   8       30.36       26.31      8.28 o 
  -8  16   8       12.85        8.95      7.49 o 
  -7  16   8       84.07       75.50      8.84 o 
  -6  16   8       16.45       14.35      5.99 o 
  -5  16   8       17.99       37.72      6.44 o 
  -4  16   8      116.84      102.43      7.17 o 
  -3  16   8      163.98      158.74      9.59 o 
  -2  16   8       54.12       54.24      6.31 o 
  -1  16   8        5.26        7.67      6.93 o 
   0  16   8      156.02      161.72      8.14 o 
   1  16   8      406.08      347.79     11.09 o 
   2  16   8      143.31      158.35      8.47 o 
   3  16   8       94.43       89.23      7.74 o 
   4  16   8       36.74       25.76      9.37 o 
   5  16   8       29.44       30.16      8.79 o 
   6  16   8        0.32        0.00      8.02 o 
   7  16   8       99.53      105.88     10.77 o 
   8  16   8       47.85       52.90     10.53 o 
   9  16   8        1.22        0.00      9.39 o 
 -12  17   8        9.84       17.71      9.24 o 
 -11  17   8        2.00        0.00      8.72 o 
 -10  17   8        0.92        9.76      8.48 o 
  -9  17   8      261.02      236.99     12.59 o 
  -8  17   8      181.86      174.49     11.11 o 
  -7  17   8        3.47        6.05      7.48 o 
  -6  17   8       12.52       16.36      7.54 o 
  -5  17   8       35.40       50.54      8.69 o 
  -4  17   8       49.72       43.48      6.62 o 
  -3  17   8        4.49       10.97      5.88 o 
  -2  17   8        7.76        6.49      5.86 o 
  -1  17   8      534.33      539.51     15.20 o 
   0  17   8       86.35       82.17      9.22 o 
   1  17   8       69.10       74.80     10.67 o 
   2  17   8      266.24      288.98     11.54 o 
   3  17   8      138.73      135.12      9.97 o 
   4  17   8      278.14      314.60     13.41 o 
   5  17   8      120.53      118.51     10.53 o 
   6  17   8      111.37      101.13     11.45 o 
   7  17   8      189.25      171.75     12.56 o 
   8  17   8       18.06       26.44     11.30 o 
 -12  18   8       60.18       43.58     10.19 o 
 -11  18   8      101.95      113.75     11.75 o 
 -10  18   8       57.00       57.59      9.94 o 
  -9  18   8        0.74        0.00      8.38 o 
  -8  18   8      327.69      360.66     14.11 o 
  -7  18   8      217.05      221.66     12.88 o 
  -6  18   8        1.54        1.46      7.56 o 
  -5  18   8        3.52       15.78      7.09 o 
  -4  18   8        0.25        4.55      6.97 o 
  -3  18   8      202.26      216.47      9.32 o 
  -2  18   8      421.48      439.89     16.38 o 
  -1  18   8        7.92        7.84      7.46 o 
   0  18   8        1.30        0.00      7.25 o 
   1  18   8       27.94       41.86      7.07 o 
   2  18   8        2.87        4.25      6.59 o 
   3  18   8        2.82        4.22      7.35 o 
   4  18   8       77.65       82.50      9.48 o 
   5  18   8        2.24       18.74     13.14 o 
   6  18   8      130.15      149.21     15.47 o 
   7  18   8        0.10        0.00     13.64 o 
   8  18   8      189.27      155.10     13.03 o 
 -11  19   8       28.09       33.34     10.00 o 
 -10  19   8       50.70       66.83     10.03 o 
  -9  19   8      115.10       92.55     10.58 o 
  -8  19   8      117.64      112.91     10.55 o 
  -7  19   8      159.41      172.09     11.68 o 
  -6  19   8       58.53       54.31      8.84 o 
  -5  19   8        5.23       18.25      7.79 o 
  -4  19   8       20.23       23.87      6.64 o 
  -3  19   8        1.84        0.00     11.70 o 
  -2  19   8      148.80      149.03     11.12 o 
  -1  19   8      344.48      329.75     22.36 o 
   0  19   8       74.48       95.12      9.54 o 
   1  19   8       60.65       72.26      8.74 o 
   2  19   8        0.09        0.91      7.39 o 
   3  19   8      184.23      192.54     11.28 o 
   4  19   8       43.17       62.01      9.53 o 
   5  19   8       63.70       76.68     11.05 o 
   6  19   8       43.85       38.64      9.84 o 
   7  19   8       10.93       12.89      9.52 o 
 -10  20   8        0.17        0.00      8.87 o 
  -9  20   8       19.86       12.38      8.95 o 
  -8  20   8        0.03        4.76      8.56 o 
  -7  20   8       48.98       42.18      9.06 o 
  -6  20   8       78.98       64.09      9.25 o 
  -5  20   8       24.26       25.48     10.04 o 
  -4  20   8        0.36        5.35      6.44 o 
  -3  20   8        9.01        0.17      7.47 o 
  -2  20   8      170.97      165.26     14.78 o 
  -1  20   8      219.70      217.89     11.68 o 
   0  20   8       52.31       66.88      9.29 o 
   1  20   8       17.03       26.35      8.40 o 
   2  20   8        4.70       14.52      9.33 o 
   3  20   8      152.13      116.03     10.21 o 
   4  20   8        1.51        0.24      8.15 o 
   5  20   8      486.18      595.20     19.71 o 
   6  20   8       44.59       48.94     10.18 o 
   7  20   8        0.02        0.00      9.76 o 
 -10  21   8        8.92        0.00      9.28 o 
  -9  21   8       80.78       72.03     10.47 o 
  -8  21   8       49.21       49.67     10.03 o 
  -7  21   8       77.78       66.56     12.30 o 
  -6  21   8       10.41       10.33      9.60 o 
  -5  21   8       37.64       41.88      8.80 o 
  -4  21   8        0.01        2.46      7.68 o 
  -3  21   8        0.46        7.49      7.68 o 
  -2  21   8       43.56       16.97      9.50 o 
  -1  21   8        2.78        0.00      7.63 o 
   0  21   8       38.00       40.36      8.77 o 
   1  21   8       53.18       60.02     11.85 o 
   2  21   8       54.99       76.73     11.44 o 
   3  21   8       16.34       18.28     10.44 o 
   4  21   8       23.54       26.32      8.97 o 
   5  21   8       18.45       34.56      9.61 o 
   6  21   8       11.75        0.00      9.21 o 
  -9  22   8       18.03        6.37      9.30 o 
  -8  22   8       22.85       23.10     10.42 o 
  -7  22   8        2.23        0.00      8.69 o 
  -6  22   8       79.72       83.08     10.36 o 
  -5  22   8      176.04      182.38     14.51 o 
  -4  22   8        1.54        0.00     10.18 o 
  -3  22   8        0.50        7.81      8.12 o 
  -2  22   8       21.25       27.95      8.84 o 
  -1  22   8       77.34       81.93      9.79 o 
   0  22   8       10.99        5.46      9.16 o 
   1  22   8        3.96        9.65      9.83 o 
   2  22   8       48.26       64.98     19.65 o 
   3  22   8        0.41        9.68     17.03 o 
   4  22   8        0.30       16.30     10.45 o 
   5  22   8        2.94       13.00      9.33 o 
  -8  23   8       18.94       25.00      9.83 o 
  -7  23   8        1.47        0.00      8.88 o 
  -6  23   8        4.71        0.72     10.98 o 
  -5  23   8       66.40       54.92     11.97 o 
  -4  23   8       46.42       49.91     11.89 o 
  -3  23   8       22.02       34.13      9.17 o 
  -2  23   8       55.05       61.09      9.64 o 
  -1  23   8        3.65        8.48      8.83 o 
   0  23   8        5.50       15.15     11.87 o 
   1  23   8       44.11       78.27     11.51 o 
   2  23   8       13.29       12.85     10.27 o 
   3  23   8       28.29       48.73     22.55 o 
   4  23   8       14.45       30.80     10.89 o 
  -6  24   8        9.94        0.53     10.65 o 
  -5  24   8       83.30       95.67     13.33 o 
  -4  24   8      146.29      173.59     18.53 o 
  -3  24   8       95.70      123.73     13.79 o 
  -2  24   8        2.40        1.91      8.87 o 
  -1  24   8        3.41        0.00      8.37 o 
   0  24   8       49.84       69.29     14.47 o 
   1  24   8        1.80       17.11     10.34 o 
   2  24   8       25.67       61.36     19.93 o 
  -4  25   8        0.00        0.00     13.64 o 
  -3  25   8       32.67       37.37     17.68 o 
  -2  25   8        3.10       17.00     11.37 o 
  -1  25   8       26.47       43.93     13.97 o 
   0  25   8       12.38       46.26     21.69 o 
 -15   0   9        9.92       37.20     19.69 o 
 -13   0   9       56.69       59.03     11.56 o 
 -11   0   9      247.20      241.66     11.87 o 
  -9   0   9      271.35      302.12     12.31 o 
  -7   0   9     1321.31     1347.28     23.33 o 
  -5   0   9      922.44      763.00     15.55 o 
  -3   0   9     2969.89     3063.91     42.81 o 
  -1   0   9     4837.97     4839.56     64.74 o 
   1   0   9      100.48       99.77     11.04 o 
   3   0   9     1295.94     1316.92     22.95 o 
   5   0   9      656.76      630.42     27.99 o 
   7   0   9     1748.46     1783.45     30.98 o 
   9   0   9       19.89       23.47     11.82 o 
  11   0   9      251.69      304.13     35.45 o 
 -16   1   9        0.10        4.95     13.46 o 
 -15   1   9       92.19      127.43     16.67 o 
 -14   1   9       38.20       42.57     10.43 o 
 -13   1   9       15.28       18.99      6.78 o 
 -12   1   9      718.07      704.79     12.99 o 
 -11   1   9       21.60       13.80      5.39 o 
 -10   1   9        7.32       11.24      5.07 o 
  -9   1   9      334.39      290.88     14.61 o 
  -8   1   9      633.92      703.51     11.65 o 
  -7   1   9       14.09       12.65      4.96 o 
  -6   1   9     1500.96     1490.33     17.41 o 
  -5   1   9      264.24      195.60      6.21 o 
  -4   1   9      460.51      475.49      8.33 o 
  -3   1   9        1.38        4.10      3.42 o 
  -2   1   9      154.12      138.17      6.72 o 
  -1   1   9      134.36      147.47      4.97 o 
   0   1   9       53.05       49.69      3.76 o 
   1   1   9      462.92      494.24      8.33 o 
   2   1   9     1073.48     1170.47     14.41 o 
   3   1   9      162.05      160.91      6.67 o 
   4   1   9        0.95        1.80      4.42 o 
   5   1   9        1.94        4.45      4.82 o 
   6   1   9       26.79       31.41      5.29 o 
   7   1   9      825.89      863.05     13.99 o 
   8   1   9       59.20       68.21      7.31 o 
   9   1   9       84.95      107.25     10.99 o 
  10   1   9       70.32       55.88     18.70 o 
  11   1   9      238.99      213.90     23.51 o 
  12   1   9       56.18        9.31     19.03 o 
 -16   2   9      170.79      221.30     20.42 o 
 -15   2   9       40.61       35.88     10.67 o 
 -14   2   9       54.83       55.57     10.71 o 
 -13   2   9        0.25        0.23      7.58 o 
 -12   2   9      239.34      246.76      8.93 o 
 -11   2   9        1.99        0.00      5.17 o 
 -10   2   9        2.49        2.80      4.87 o 
  -9   2   9     1677.27     1604.68     19.85 o 
  -8   2   9     1717.10     1746.11     20.46 o 
  -7   2   9       25.75       34.14      4.57 o 
  -6   2   9       75.12       63.24      6.69 o 
  -5   2   9      966.07      996.96     13.88 o 
  -4   2   9      245.35      313.93      6.93 o 
  -3   2   9        5.97        5.28      3.43 o 
  -2   2   9      424.51      426.29      7.57 o 
  -1   2   9      189.91      233.29      5.91 o 
   0   2   9      228.38      223.50      5.61 o 
   1   2   9        1.86        0.72      3.39 o 
   2   2   9      268.01      307.34      6.98 o 
   3   2   9       95.18       96.67      5.15 o 
   4   2   9      374.70      385.10      8.63 o 
   5   2   9       76.45       87.07      8.15 o 
   6   2   9        9.21       14.64      4.85 o 
   7   2   9       75.82       90.56      9.15 o 
   8   2   9       41.60       27.60      6.80 o 
   9   2   9       15.69       13.98      8.25 o 
  10   2   9        0.09        0.00     11.34 o 
  11   2   9       13.43        6.13     17.87 o 
  12   2   9        4.56        0.55     18.84 o 
 -16   3   9       46.65       49.40     11.48 o 
 -15   3   9        0.03        0.00      9.83 o 
 -14   3   9       45.20       44.34      9.41 o 
 -13   3   9       21.99        3.52      7.76 o 
 -12   3   9        6.02        0.00      7.32 o 
 -11   3   9      290.37      300.25     13.47 o 
 -10   3   9      142.62      135.94      8.58 o 
  -9   3   9     2833.83     2780.27     29.88 o 
  -8   3   9      237.70      233.63      7.50 o 
  -7   3   9      156.45      165.15      6.43 o 
  -6   3   9      444.20      417.17      8.19 o 
  -5   3   9        8.17        6.16      3.68 o 
  -4   3   9     1148.01     1196.13     14.44 o 
  -3   3   9      796.03      935.80     12.08 o 
  -2   3   9      472.87      549.63      8.81 o 
  -1   3   9      515.29      529.47      8.26 o 
   0   3   9     3116.55     3123.38     59.79 o 
   1   3   9      320.80      330.49      8.80 o 
   2   3   9       69.15       51.98      6.90 o 
   3   3   9       18.99       19.40      3.90 o 
   4   3   9      140.86      155.11      8.74 o 
   5   3   9      436.31      431.54      9.30 o 
   6   3   9      969.01     1011.59     17.03 o 
   7   3   9     1002.36     1048.12     17.81 o 
   8   3   9       11.44        6.14      7.22 o 
   9   3   9        1.82        2.57      8.12 o 
  10   3   9       66.68       74.05     11.50 o 
  11   3   9       37.83        5.61     17.46 o 
 -16   4   9      274.90      291.62     16.98 o 
 -15   4   9        0.15        0.00      9.81 o 
 -14   4   9      303.37      319.62     15.35 o 
 -13   4   9        0.60        0.00      9.66 o 
 -12   4   9       35.94       36.64      8.23 o 
 -11   4   9       20.05       22.34      6.32 o 
 -10   4   9      986.34      999.82     14.63 o 
  -9   4   9      168.48      171.72      6.83 o 
  -8   4   9     1235.11     1218.62     15.83 o 
  -7   4   9      201.11      211.44      6.88 o 
  -6   4   9       15.35       37.17      4.29 o 
  -5   4   9     2449.33     2479.87     25.82 o 
  -4   4   9     1574.83     1627.32     18.17 o 
  -3   4   9        1.44       14.08      3.73 o 
  -2   4   9     3140.19     3162.22     34.05 o 
  -1   4   9     2168.65     2324.64     23.81 o 
   0   4   9      142.49      213.12      8.40 o 
   1   4   9       24.77       34.02      4.98 o 
   2   4   9      556.13      537.75     16.09 o 
   3   4   9       47.88       28.16      6.20 o 
   4   4   9       56.11       59.70      5.63 o 
   5   4   9        7.12        8.60      5.70 o 
   6   4   9       58.77       67.76      6.69 o 
   7   4   9       61.63       59.61      6.95 o 
   8   4   9      116.19      113.40      9.92 o 
   9   4   9       97.73      108.60     10.19 o 
  10   4   9        9.33        0.00      8.72 o 
  11   4   9        4.87        0.00     17.91 o 
 -16   5   9       91.58       75.93     13.56 o 
 -15   5   9       34.65       35.36     14.01 o 
 -14   5   9       13.19        5.14      8.28 o 
 -13   5   9      125.32      128.89     10.26 o 
 -12   5   9      120.91      104.02      9.46 o 
 -11   5   9       11.00        8.55      7.40 o 
 -10   5   9       39.07       30.92      5.90 o 
  -9   5   9      488.81      508.73     13.72 o 
  -8   5   9      778.68      782.32     12.12 o 
  -7   5   9       21.29       25.61      6.41 o 
  -6   5   9      738.07      803.58     11.54 o 
  -5   5   9      313.48      268.45      7.28 o 
  -4   5   9      767.45      762.05     11.02 o 
  -3   5   9     3054.12     3025.43     30.28 o 
  -2   5   9      314.44      276.33      6.53 o 
  -1   5   9      857.25      872.67     11.30 o 
   0   5   9     1605.80     1651.15     21.10 o 
   1   5   9      751.90      781.68     13.24 o 
   2   5   9        1.61        2.55      6.60 o 
   3   5   9     1002.99     1014.56     18.65 o 
   4   5   9        0.08        0.00      6.47 o 
   5   5   9      185.77      174.18     10.55 o 
   6   5   9      210.52      224.94      9.93 o 
   7   5   9       17.31        9.29      6.07 o 
   8   5   9      116.25      124.95     10.30 o 
   9   5   9        1.94        0.00      7.82 o 
  10   5   9        8.00        8.50      9.30 o 
  11   5   9        6.13        4.71      9.73 o 
 -15   6   9       17.96       21.11     10.33 o 
 -14   6   9       92.90       91.17     10.61 o 
 -13   6   9       18.97       18.05     11.21 o 
 -12   6   9       89.98       84.98      9.27 o 
 -11   6   9       81.14       88.00      8.89 o 
 -10   6   9      429.78      459.58     11.28 o 
  -9   6   9      916.80      924.80     15.50 o 
  -8   6   9      235.44      264.89     10.78 o 
  -7   6   9      546.56      521.15     11.36 o 
  -6   6   9      271.78      257.39      8.50 o 
  -5   6   9      154.70      198.68      5.96 o 
  -4   6   9     1045.27     1067.08     13.38 o 
  -3   6   9       65.41       62.15      5.06 o 
  -2   6   9     1442.88     1500.76     17.02 o 
  -1   6   9     1117.74     1105.11     15.83 o 
   0   6   9       36.16       24.79      5.05 o 
   1   6   9      652.28      692.10     12.72 o 
   2   6   9        0.87        0.00      5.02 o 
   3   6   9        0.13        3.19      5.33 o 
   4   6   9       50.41       42.02      8.88 o 
   5   6   9      255.28      223.35     10.75 o 
   6   6   9        6.36        3.18      5.78 o 
   7   6   9       24.44       31.68      8.25 o 
   8   6   9       18.47       24.50      8.49 o 
   9   6   9      174.08      210.86     12.32 o 
  10   6   9        0.29        0.00      8.64 o 
  11   6   9       19.43        2.10      9.68 o 
 -15   7   9        2.97        0.00      9.27 o 
 -14   7   9       35.24       39.06      9.51 o 
 -13   7   9      139.58      157.67     14.34 o 
 -12   7   9       63.03       58.42     11.81 o 
 -11   7   9       20.55       18.96      7.51 o 
 -10   7   9      592.21      541.39     14.86 o 
  -9   7   9     1781.64     1687.62     22.89 o 
  -8   7   9     2520.96     2440.07     29.64 o 
  -7   7   9       19.43       30.17      5.67 o 
  -6   7   9      390.71      360.96      9.72 o 
  -5   7   9       74.84       78.12      5.89 o 
  -4   7   9      830.80      825.64     11.34 o 
  -3   7   9      907.30      909.94     13.00 o 
  -2   7   9     1091.92     1192.90     14.49 o 
  -1   7   9       47.40       63.87      5.72 o 
   0   7   9       52.40       38.91      5.36 o 
   1   7   9      306.13      307.15      9.30 o 
   2   7   9       45.86       48.87      5.87 o 
   3   7   9       89.71       88.21      6.88 o 
   4   7   9       49.00       43.25      6.19 o 
   5   7   9      315.66      306.73      9.95 o 
   6   7   9       24.83       20.04      5.95 o 
   7   7   9       22.58       19.78      8.17 o 
   8   7   9        5.10       11.66      8.35 o 
   9   7   9       20.43        8.64      9.92 o 
  10   7   9       12.09       11.05     10.58 o 
  11   7   9       59.41       68.34     22.06 o 
 -15   8   9        0.11        0.00      9.38 o 
 -14   8   9       17.01       10.62      8.86 o 
 -13   8   9       30.68       35.65      9.18 o 
 -12   8   9      245.15      245.70     12.62 o 
 -11   8   9       34.64       35.58      8.14 o 
 -10   8   9        2.80        0.00      7.20 o 
  -9   8   9       74.50       69.01      6.29 o 
  -8   8   9      406.35      395.40     11.13 o 
  -7   8   9       44.61       40.85      5.81 o 
  -6   8   9     1038.02      999.74     15.62 o 
  -5   8   9      952.44      884.34     21.66 o 
  -4   8   9     1131.41     1095.05     15.89 o 
  -3   8   9       46.17       50.74      4.44 o 
  -2   8   9      863.86      873.81     11.95 o 
  -1   8   9      224.31      199.75      7.74 o 
   0   8   9     1022.23      985.45     15.47 o 
   1   8   9      139.88      115.20     10.05 o 
   2   8   9       15.00       16.96      5.54 o 
   3   8   9       25.30       32.92      5.92 o 
   4   8   9      230.71      232.89      9.57 o 
   5   8   9      163.41      115.96      7.45 o 
   6   8   9        8.86        0.00      5.87 o 
   7   8   9       21.03       29.29      8.29 o 
   8   8   9        0.00        0.00      9.41 o 
   9   8   9       10.20        0.00      8.47 o 
  10   8   9       39.43       40.22     12.24 o 
  11   8   9       60.69       74.39     15.66 o 
 -15   9   9       42.40       37.27     11.24 o 
 -14   9   9       20.54        2.80      9.22 o 
 -13   9   9        0.39        0.00      8.47 o 
 -12   9   9      104.98      101.64     10.16 o 
 -11   9   9      121.70      137.04     10.30 o 
 -10   9   9      294.56      282.74     12.07 o 
  -9   9   9       74.55       94.20      6.78 o 
  -8   9   9       78.67       65.41      7.02 o 
  -7   9   9       34.04       42.36      5.99 o 
  -6   9   9      129.65      132.89      7.99 o 
  -5   9   9     2217.47     2058.42     25.44 o 
  -4   9   9     1003.57     1013.43     15.46 o 
  -3   9   9      567.20      534.86      9.10 o 
  -2   9   9        3.93       11.15      4.06 o 
  -1   9   9      238.03      232.96      7.16 o 
   0   9   9        3.14        7.74      5.35 o 
   1   9   9      412.00      377.38     10.36 o 
   2   9   9     1554.99     1565.81     28.01 o 
   3   9   9      652.11      639.11     13.36 o 
   4   9   9      134.32       97.84      7.68 o 
   5   9   9       23.01        8.57      5.77 o 
   6   9   9        7.06        0.00      7.67 o 
   7   9   9        6.15        9.49      8.10 o 
   8   9   9        9.44        0.00      7.90 o 
   9   9   9        1.05        0.00      8.74 o 
  10   9   9        7.84        0.00     10.55 o 
  11   9   9        2.85        1.41      9.53 o 
 -15  10   9        5.62        0.00      9.04 o 
 -14  10   9       27.86       32.13     11.44 o 
 -13  10   9      158.86      169.09     11.56 o 
 -12  10   9       29.98       32.31      8.56 o 
 -11  10   9       11.62        0.00      7.54 o 
 -10  10   9        0.38        6.72      7.60 o 
  -9  10   9      520.01      495.88     14.43 o 
  -8  10   9     1091.89     1131.99     17.62 o 
  -7  10   9      512.59      467.59     14.24 o 
  -6  10   9        1.20        4.59      5.28 o 
  -5  10   9      259.48      254.85      8.85 o 
  -4  10   9     1536.98     1539.47     20.68 o 
  -3  10   9       10.17       22.49      4.18 o 
  -2  10   9        6.34        7.68      4.14 o 
  -1  10   9       31.76       39.43      4.08 o 
   0  10   9      102.22       73.92      9.10 o 
   1  10   9      213.83      192.96      8.30 o 
   2  10   9      371.23      365.09     10.44 o 
   3  10   9      380.42      301.87     11.06 o 
   4  10   9       87.78       89.06      6.89 o 
   5  10   9      287.95      276.56     12.38 o 
   6  10   9       40.58       29.63      9.03 o 
   7  10   9       31.63       26.59      8.60 o 
   8  10   9       28.55       37.56      9.55 o 
   9  10   9       66.34       59.40     10.31 o 
  10  10   9       13.06       11.17      9.49 o 
 -14  11   9        8.45        7.12      9.25 o 
 -13  11   9       34.19       47.92      9.68 o 
 -12  11   9       26.00        8.06      8.33 o 
 -11  11   9       88.25       75.30      9.11 o 
 -10  11   9      148.13      134.95     10.07 o 
  -9  11   9       29.94       18.80      7.42 o 
  -8  11   9       62.81       79.72      6.63 o 
  -7  11   9      757.16      696.76     20.67 o 
  -6  11   9      737.67      735.59     19.43 o 
  -5  11   9       44.66       34.63      5.96 o 
  -4  11   9       21.29       24.32      6.23 o 
  -3  11   9     2621.01     2551.81     27.05 o 
  -2  11   9      208.11      206.99      6.83 o 
  -1  11   9       70.85       88.76      5.77 o 
   0  11   9     1237.92     1244.09     19.87 o 
   1  11   9       21.90       14.47      6.01 o 
   2  11   9       51.97       43.81      6.24 o 
   3  11   9        3.92        5.94      5.53 o 
   4  11   9       92.29       88.93      7.07 o 
   5  11   9       36.93       38.76      8.23 o 
   6  11   9       17.75        9.25      7.85 o 
   7  11   9       30.89       14.16      9.24 o 
   8  11   9      117.19      104.19     10.75 o 
   9  11   9      161.30      153.33     12.18 o 
  10  11   9       11.46       13.19     17.05 o 
 -14  12   9       89.73      107.16     11.36 o 
 -13  12   9        1.50        0.00      8.75 o 
 -12  12   9       13.54        0.00      9.85 o 
 -11  12   9        3.73        1.63      7.63 o 
 -10  12   9      389.54      436.48     14.67 o 
  -9  12   9       79.24       92.29     12.25 o 
  -8  12   9      671.46      651.42     19.72 o 
  -7  12   9        6.71        9.83      5.40 o 
  -6  12   9       85.74       84.18      6.71 o 
  -5  12   9     1093.32     1136.91     17.99 o 
  -4  12   9       31.29       22.08      6.72 o 
  -3  12   9      792.76      786.00     17.36 o 
  -2  12   9      319.31      275.35      7.68 o 
  -1  12   9      102.79      101.58      7.02 o 
   0  12   9      770.62      706.64     17.91 o 
   1  12   9        3.98       11.31      5.79 o 
   2  12   9        2.56        2.00      5.55 o 
   3  12   9        0.12        0.00      5.49 o 
   4  12   9       60.14       56.83      6.82 o 
   5  12   9        3.52        0.65      7.25 o 
   6  12   9      129.70      134.00     13.26 o 
   7  12   9        2.21        0.00      8.34 o 
   8  12   9       11.57       17.52      9.44 o 
   9  12   9        0.50        0.86     16.23 o 
  10  12   9      265.49      289.56     21.03 o 
 -14  13   9        0.94        0.00      8.98 o 
 -13  13   9       77.48       70.76     10.65 o 
 -12  13   9       39.74       29.08      9.08 o 
 -11  13   9       14.72        7.72      8.43 o 
 -10  13   9        7.43        5.07      7.87 o 
  -9  13   9       13.03        7.66      7.78 o 
  -8  13   9      154.17      130.34      9.66 o 
  -7  13   9       79.83       88.16      6.87 o 
  -6  13   9       58.36       62.37      6.51 o 
  -5  13   9       34.65       23.55      5.78 o 
  -4  13   9     1374.33     1368.85     19.68 o 
  -3  13   9      105.85      105.93      6.98 o 
  -2  13   9      307.32      301.22      9.99 o 
  -1  13   9      814.38      789.13     15.46 o 
   0  13   9       71.43       52.03      6.48 o 
   1  13   9        0.65        0.89      5.86 o 
   2  13   9       14.78       25.83      6.01 o 
   3  13   9       59.97       52.94      6.53 o 
   4  13   9        6.64        3.61      5.83 o 
   5  13   9       63.33       57.43      8.62 o 
   6  13   9       96.10      111.14     10.37 o 
   7  13   9      136.84      132.87     11.26 o 
   8  13   9       60.75       84.08     12.00 o 
   9  13   9       26.03       13.22     10.32 o 
 -13  14   9       40.93       26.59      9.88 o 
 -12  14   9       21.33       20.08      9.07 o 
 -11  14   9       35.24       35.77      9.41 o 
 -10  14   9       69.70       85.76      9.70 o 
  -9  14   9        2.40        0.00      7.35 o 
  -8  14   9        0.13       10.49      7.33 o 
  -7  14   9       53.99       53.48     10.07 o 
  -6  14   9      278.67      318.98     11.47 o 
  -5  14   9      169.13      162.71      7.88 o 
  -4  14   9      166.52      167.77      8.12 o 
  -3  14   9      490.87      471.44     12.49 o 
  -2  14   9      412.47      390.40     12.52 o 
  -1  14   9       19.87       18.36      5.67 o 
   0  14   9       65.77       64.99      6.74 o 
   1  14   9        5.96        0.00      5.62 o 
   2  14   9      886.58      836.05     21.60 o 
   3  14   9      129.30      109.58      7.83 o 
   4  14   9       79.78       95.01     10.88 o 
   5  14   9        0.05        0.00      7.96 o 
   6  14   9       74.42       73.94      9.51 o 
   7  14   9       41.09       26.86      9.15 o 
   8  14   9       88.00       84.03     11.01 o 
   9  14   9       18.46       20.61     10.36 o 
 -13  15   9       52.61       65.43     10.88 o 
 -12  15   9        3.26        1.32      8.87 o 
 -11  15   9       16.28       11.24      8.64 o 
 -10  15   9        2.07        6.97      8.12 o 
  -9  15   9      310.27      329.85     13.61 o 
  -8  15   9       39.45       48.50      8.89 o 
  -7  15   9       72.14       67.12      8.56 o 
  -6  15   9      651.38      637.67     13.64 o 
  -5  15   9       62.53       77.32      7.01 o 
  -4  15   9       82.61       64.48      6.75 o 
  -3  15   9       24.49       39.73      6.08 o 
  -2  15   9      140.31      123.44      9.10 o 
  -1  15   9      110.19      105.42      8.97 o 
   0  15   9       61.17       46.67      6.51 o 
   1  15   9        5.05        0.00      5.65 o 
   2  15   9       36.74       22.21      6.33 o 
   3  15   9       28.96       29.43      6.84 o 
   4  15   9       42.55       59.50      9.98 o 
   5  15   9        1.07        0.00      7.84 o 
   6  15   9        7.23       20.09      8.90 o 
   7  15   9      138.34      155.78     12.07 o 
   8  15   9       59.53       90.74     16.28 o 
   9  15   9       45.30       40.48     20.34 o 
 -13  16   9       43.55       40.76     10.80 o 
 -12  16   9        2.40        1.87      9.00 o 
 -11  16   9        5.99        0.00      9.01 o 
 -10  16   9      145.50      161.39     11.66 o 
  -9  16   9      125.73      146.90     11.12 o 
  -8  16   9      441.12      462.91     15.00 o 
  -7  16   9      342.82      326.93     13.14 o 
  -6  16   9      229.88      201.47     11.70 o 
  -5  16   9      203.54      202.19     16.89 o 
  -4  16   9       23.52       28.87      6.28 o 
  -3  16   9      129.74      125.99      7.77 o 
  -2  16   9        9.04        0.99      6.98 o 
  -1  16   9       89.64      121.16      9.98 o 
   0  16   9        5.27        0.14      5.95 o 
   1  16   9      170.89      182.80      8.94 o 
   2  16   9       32.31       30.80      6.63 o 
   3  16   9        6.00        4.69      7.20 o 
   4  16   9        0.79       12.07      7.90 o 
   5  16   9        2.73        5.45      9.16 o 
   6  16   9       13.26       17.44      8.97 o 
   7  16   9        4.36        4.24     14.78 o 
   8  16   9       14.20       25.70     10.11 o 
 -12  17   9       51.15       44.56     10.16 o 
 -11  17   9       49.98       55.91     10.21 o 
 -10  17   9       74.74       61.70      9.77 o 
  -9  17   9      207.45      190.47     11.83 o 
  -8  17   9      161.86      131.44     10.54 o 
  -7  17   9        6.50        5.74      9.16 o 
  -6  17   9      230.12      237.74     11.67 o 
  -5  17   9        0.88        4.17      6.22 o 
  -4  17   9      174.27      180.88     11.96 o 
  -3  17   9      387.93      377.01     26.59 o 
  -2  17   9      375.59      355.21     14.91 o 
  -1  17   9      137.84      141.61     15.79 o 
   0  17   9       44.10       32.89      7.81 o 
   1  17   9       15.77       11.69      6.50 o 
   2  17   9       55.63       55.96      7.25 o 
   3  17   9      195.04      221.96     11.62 o 
   4  17   9       32.51       44.08     12.16 o 
   5  17   9       49.33       54.91      9.47 o 
   6  17   9        6.98        5.20      9.06 o 
   7  17   9        1.71        0.00      9.21 o 
   8  17   9       19.74       23.24     16.67 o 
 -11  18   9       30.50        6.95      9.66 o 
 -10  18   9       45.71       39.50      9.90 o 
  -9  18   9        3.40        4.08      8.46 o 
  -8  18   9       62.75       65.94      9.49 o 
  -7  18   9       55.18       50.20      8.83 o 
  -6  18   9        9.99       14.06      7.87 o 
  -5  18   9      163.06      167.22     11.65 o 
  -4  18   9      257.10      258.63     15.40 o 
  -3  18   9      114.47      111.60      9.45 o 
  -2  18   9       11.71        2.57      7.69 o 
  -1  18   9       74.63       83.14      9.00 o 
   0  18   9       11.21       17.74      7.85 o 
   1  18   9        7.38        0.72      7.69 o 
   2  18   9        9.43        0.00      6.76 o 
   3  18   9       16.04       11.39      7.81 o 
   4  18   9      124.66      131.36     14.15 o 
   5  18   9      100.03      105.02     10.84 o 
   6  18   9       12.09       28.30      9.46 o 
   7  18   9       27.75       15.51     10.03 o 
 -11  19   9       13.89        9.77      9.53 o 
 -10  19   9       36.19       38.90      9.94 o 
  -9  19   9       21.05       20.56      9.32 o 
  -8  19   9       46.83       31.88      8.94 o 
  -7  19   9      128.64      111.10     10.28 o 
  -6  19   9        0.81        0.27      7.76 o 
  -5  19   9       27.43       23.39      6.97 o 
  -4  19   9       18.17       11.66      7.45 o 
  -3  19   9      141.09      146.76     19.63 o 
  -2  19   9       41.39       41.09     11.75 o 
  -1  19   9       63.66       71.52      8.95 o 
   0  19   9       71.00       88.51      9.24 o 
   1  19   9      185.79      191.07     11.25 o 
   2  19   9       28.02       32.65     10.16 o 
   3  19   9        3.09       10.88      7.88 o 
   4  19   9        0.21        9.50      8.62 o 
   5  19   9        0.73        0.00      9.98 o 
   6  19   9        0.12        8.83     11.62 o 
   7  19   9        1.05        0.00      9.54 o 
 -10  20   9       31.14       26.08      9.70 o 
  -9  20   9      207.43      234.93     13.48 o 
  -8  20   9       26.55       18.29      9.02 o 
  -7  20   9      121.70      126.18     10.77 o 
  -6  20   9      287.49      303.66     29.88 o 
  -5  20   9       30.06       25.41     10.13 o 
  -4  20   9       12.93       18.38      7.95 o 
  -3  20   9       61.19       50.49      8.66 o 
  -2  20   9       55.60       46.03     13.01 o 
  -1  20   9       12.32        4.07     10.84 o 
   0  20   9        0.63        0.00      7.97 o 
   1  20   9       39.67       30.18      8.72 o 
   2  20   9        7.75        6.01     11.11 o 
   3  20   9        0.01       20.07     11.02 o 
   4  20   9       21.45       22.80      9.60 o 
   5  20   9       69.48       90.10     13.26 o 
   6  20   9        0.46        2.32      9.20 o 
  -9  21   9       50.07       62.33     10.49 o 
  -8  21   9       20.24        4.23      9.13 o 
  -7  21   9      134.17      124.93     11.19 o 
  -6  21   9        0.00        0.00      9.94 o 
  -5  21   9       30.07        9.92     10.20 o 
  -4  21   9      275.60      298.55     31.99 o 
  -3  21   9       45.76       49.21      9.47 o 
  -2  21   9      103.68       97.51     10.11 o 
  -1  21   9        0.19        0.00      8.01 o 
   0  21   9        9.76        4.58      8.23 o 
   1  21   9       30.11       58.86     10.78 o 
   2  21   9        2.43       18.39     12.69 o 
   3  21   9       43.66       54.14     11.32 o 
   4  21   9        1.75       10.70     16.96 o 
   5  21   9       26.10       27.18     10.30 o 
  -8  22   9       14.59        8.77      9.27 o 
  -7  22   9       82.15       67.52     12.66 o 
  -6  22   9      412.31      510.31     20.92 o 
  -5  22   9        5.18        0.00      9.87 o 
  -4  22   9       22.99       19.77     10.66 o 
  -3  22   9       17.13       17.02     10.25 o 
  -2  22   9       35.12       42.01      9.29 o 
  -1  22   9       38.25       38.78      9.28 o 
   0  22   9       27.04       33.92     12.00 o 
   1  22   9       28.23       32.44     18.37 o 
   2  22   9        4.23        8.17      9.90 o 
   3  22   9        4.06       18.81     10.53 o 
   4  22   9        2.32       19.53     11.80 o 
  -7  23   9       38.25       53.69     12.23 o 
  -6  23   9        3.10        0.00      9.97 o 
  -5  23   9       18.40       16.57     10.83 o 
  -4  23   9        1.67        0.42     10.63 o 
  -3  23   9       46.06       40.66     10.67 o 
  -2  23   9        5.76        7.95     11.94 o 
  -1  23   9       10.81        6.65      8.89 o 
   0  23   9        2.85        8.64     10.10 o 
   1  23   9       43.31       48.52     10.92 o 
   2  23   9       41.45       71.87     11.79 o 
   3  23   9       10.65       33.73     11.51 o 
  -5  24   9       29.07       28.15     11.87 o 
  -4  24   9       55.20       42.35     11.88 o 
  -3  24   9        0.03        3.38     17.30 o 
  -2  24   9        5.09        3.22      8.89 o 
  -1  24   9       11.04        6.96      8.87 o 
   0  24   9       13.75       42.36     12.05 o 
   1  24   9      142.04      179.34     14.31 o 
 -16   0  10      205.56      226.24     28.44 o 
 -14   0  10       49.99       21.00     17.50 o 
 -12   0  10       82.14       89.26     12.38 o 
 -10   0  10      417.50      453.34     16.19 o 
  -8   0  10        8.77       23.59      6.93 o 
  -6   0  10       98.00       89.21      7.25 o 
  -4   0  10       13.21        9.86      5.63 o 
  -2   0  10        0.20        0.00      4.87 o 
   0   0  10       50.29       56.45      5.83 o 
   2   0  10      225.62      204.18      9.35 o 
   4   0  10      202.00      200.03     10.19 o 
   6   0  10      243.54      276.86     11.95 o 
   8   0  10        1.10       15.49     11.08 o 
  10   0  10      165.92      156.66     30.19 o 
 -16   1  10        1.03        0.00     16.19 o 
 -15   1  10      144.65      152.53     17.29 o 
 -14   1  10        1.98        0.00      9.14 o 
 -13   1  10        7.80        6.88      7.62 o 
 -12   1  10       89.25       81.37      7.66 o 
 -11   1  10      188.36      182.45     10.37 o 
 -10   1  10      640.54      591.44     11.26 o 
  -9   1  10      123.59      137.74     11.40 o 
  -8   1  10      242.99      255.13      7.99 o 
  -7   1  10      480.71      524.06      9.76 o 
  -6   1  10      230.33      219.35      6.87 o 
  -5   1  10      113.92      135.95      5.44 o 
  -4   1  10      450.71      512.24      9.03 o 
  -3   1  10      491.07      437.39      8.27 o 
  -2   1  10       92.31       79.50      6.62 o 
  -1   1  10      105.06      103.11      4.65 o 
   0   1  10       94.31      101.35      9.04 o 
   1   1  10        0.88        0.00      3.46 o 
   2   1  10      143.64      177.80      6.30 o 
   3   1  10        8.83        8.31      4.42 o 
   4   1  10      573.79      581.70     10.50 o 
   5   1  10      606.75      567.49     13.13 o 
   6   1  10      269.55      281.40     10.06 o 
   7   1  10        3.17       10.15      6.34 o 
   8   1  10      136.34      153.27     10.62 o 
   9   1  10      217.18      261.85     30.88 o 
  10   1  10       76.07       63.01     19.18 o 
  11   1  10       33.34        8.47     18.70 o 
 -16   2  10       12.33        0.00     12.69 o 
 -15   2  10        5.52        8.52     13.29 o 
 -14   2  10       34.05       14.04      9.69 o 
 -13   2  10       34.40       29.76      8.08 o 
 -12   2  10        0.84       10.30      6.35 o 
 -11   2  10      132.28      151.78      7.27 o 
 -10   2  10      440.44      404.18     10.76 o 
  -9   2  10     1337.90     1357.01     17.55 o 
  -8   2  10      281.81      253.67      7.84 o 
  -7   2  10      167.44      167.23      6.46 o 
  -6   2  10       79.87       55.70      4.86 o 
  -5   2  10      264.97      293.66      7.38 o 
  -4   2  10        4.67        4.41      3.90 o 
  -3   2  10      476.15      459.28      8.35 o 
  -2   2  10      547.90      545.52      9.10 o 
  -1   2  10       91.65       86.36      4.47 o 
   0   2  10       25.28       28.84      3.76 o 
   1   2  10        7.05        4.25      3.64 o 
   2   2  10      752.47      717.86     10.81 o 
   3   2  10     1964.86     2056.31     22.85 o 
   4   2  10      708.11      743.42     11.99 o 
   5   2  10        0.43        7.12      5.40 o 
   6   2  10      250.40      252.84      9.64 o 
   7   2  10       75.23       89.27      7.68 o 
   8   2  10       12.49        8.07      6.62 o 
   9   2  10       49.71       65.46     12.23 o 
  10   2  10       27.75       16.70     11.52 o 
  11   2  10        2.91        0.00     18.08 o 
 -16   3  10       21.77        4.59     13.92 o 
 -15   3  10       22.26       18.17     10.45 o 
 -14   3  10       45.26       41.81      9.16 o 
 -13   3  10       70.36       50.93     10.03 o 
 -12   3  10       33.49       26.81      7.90 o 
 -11   3  10        5.80       10.79      5.95 o 
 -10   3  10        1.06        4.54      4.87 o 
  -9   3  10        3.61        5.89      5.64 o 
  -8   3  10      135.91      129.86      6.19 o 
  -7   3  10      546.09      558.93     10.14 o 
  -6   3  10     1448.76     1395.87     17.19 o 
  -5   3  10        8.87        3.50      4.05 o 
  -4   3  10        3.96        4.16      4.03 o 
  -3   3  10      165.25      222.28      6.59 o 
  -2   3  10      267.91      317.17      9.12 o 
  -1   3  10      167.75      170.44      5.45 o 
   0   3  10       12.30       15.60      4.25 o 
   1   3  10     1334.34     1417.41     19.54 o 
   2   3  10      221.20      231.05      8.54 o 
   3   3  10      286.71      283.21      9.27 o 
   4   3  10     1928.36     1812.57     24.28 o 
   5   3  10     1961.06     1918.22     25.76 o 
   6   3  10     1095.47     1138.39     20.20 o 
   7   3  10      247.51      247.25     18.77 o 
   8   3  10        9.38        3.82      6.54 o 
   9   3  10       13.08       21.17     11.20 o 
  10   3  10       61.31       75.53     20.59 o 
  11   3  10      417.72      468.04     30.79 o 
 -16   4  10       12.33       10.08     10.86 o 
 -15   4  10       51.00       69.91     11.62 o 
 -14   4  10       15.15       10.88      8.63 o 
 -13   4  10       68.85       60.12      8.95 o 
 -12   4  10      217.82      191.60     10.97 o 
 -11   4  10      205.79      195.86     11.36 o 
 -10   4  10      805.70      818.11     14.76 o 
  -9   4  10      116.95      115.19      6.01 o 
  -8   4  10      635.72      647.28     11.14 o 
  -7   4  10     1305.90     1357.48     17.02 o 
  -6   4  10     1294.05     1343.27     18.02 o 
  -5   4  10        3.87        6.65      4.19 o 
  -4   4  10       35.26       45.34      4.81 o 
  -3   4  10      108.19      144.72      5.56 o 
  -2   4  10     1211.01     1250.86     19.44 o 
  -1   4  10      764.46      808.45     11.12 o 
   0   4  10      557.00      553.86     11.17 o 
   1   4  10      200.93      223.14      8.26 o 
   2   4  10        4.45        0.55      5.21 o 
   3   4  10      299.85      299.49      9.61 o 
   4   4  10      346.45      344.89     14.08 o 
   5   4  10        3.99        5.14      5.66 o 
   6   4  10        2.11        7.00      5.97 o 
   7   4  10      114.04      118.37      8.11 o 
   8   4  10      153.41      201.05     11.74 o 
   9   4  10        3.43        3.01      8.55 o 
  10   4  10       37.38       47.67     12.57 o 
  11   4  10        2.40        0.00     17.50 o 
 -15   5  10        4.72        0.00      8.93 o 
 -14   5  10       18.43       11.93      8.67 o 
 -13   5  10      128.46      153.93     10.91 o 
 -12   5  10        3.51        9.07      7.60 o 
 -11   5  10        0.20       16.08      7.29 o 
 -10   5  10      108.18       95.51      7.12 o 
  -9   5  10      765.33      718.10     13.84 o 
  -8   5  10     5479.65     5136.48     55.13 o 
  -7   5  10      156.25      164.97      8.55 o 
  -6   5  10      290.39      347.08      7.95 o 
  -5   5  10       96.62      104.54      5.27 o 
  -4   5  10       41.27       58.59      4.66 o 
  -3   5  10      304.31      332.53      7.61 o 
  -2   5  10     1468.69     1622.98     28.17 o 
  -1   5  10      281.04      345.81     13.09 o 
   0   5  10       56.70       66.21      5.82 o 
   1   5  10      759.01      723.09     13.46 o 
   2   5  10      355.87      354.55     10.07 o 
   3   5  10      563.33      510.12     11.87 o 
   4   5  10      177.83      195.92      8.55 o 
   5   5  10      161.12      151.68      8.06 o 
   6   5  10      486.08      475.30     12.28 o 
   7   5  10        0.00        0.69      5.97 o 
   8   5  10        6.53        0.00      8.84 o 
   9   5  10       48.86       54.50      9.95 o 
  10   5  10       83.65       92.77     15.78 o 
  11   5  10       17.71        0.00     17.91 o 
 -15   6  10       40.28       38.24     10.04 o 
 -14   6  10       27.73       34.81     13.90 o 
 -13   6  10       12.80        1.10     10.61 o 
 -12   6  10      260.37      299.04     12.95 o 
 -11   6  10        0.34        3.97      7.14 o 
 -10   6  10       72.10       54.76      6.37 o 
  -9   6  10       75.39       70.77      6.56 o 
  -8   6  10      717.54      762.34     13.94 o 
  -7   6  10        0.81        4.75      5.77 o 
  -6   6  10     1139.00     1097.85     14.33 o 
  -5   6  10       20.23       24.87      5.54 o 
  -4   6  10       68.68       50.27      4.62 o 
  -3   6  10      281.15      299.96      8.19 o 
  -2   6  10      414.09      440.58      9.06 o 
  -1   6  10       57.41       65.51      7.65 o 
   0   6  10      121.17      102.09      6.66 o 
   1   6  10        3.21        0.00      5.11 o 
   2   6  10       62.49       62.89      6.16 o 
   3   6  10      609.79      649.16     13.20 o 
   4   6  10      419.01      389.95     14.18 o 
   5   6  10        0.52        0.77      5.63 o 
   6   6  10        0.50        0.00      5.99 o 
   7   6  10      452.65      408.57     14.34 o 
   8   6  10      466.01      473.38     16.00 o 
   9   6  10        0.78        0.00      8.71 o 
  10   6  10       18.84        6.78      9.60 o 
  11   6  10        0.03        0.00     11.78 o 
 -15   7  10       73.34       86.90     11.16 o 
 -14   7  10        2.11        0.00     13.45 o 
 -13   7  10      273.28      267.67     13.21 o 
 -12   7  10       18.57       32.01      9.35 o 
 -11   7  10       18.06       20.39      7.91 o 
 -10   7  10       45.39       33.02      6.19 o 
  -9   7  10        5.68       14.57      5.73 o 
  -8   7  10      280.28      293.41     10.66 o 
  -7   7  10       62.98       62.42      6.36 o 
  -6   7  10      167.68      152.34      7.28 o 
  -5   7  10      478.87      485.60     10.61 o 
  -4   7  10       20.62       17.28      4.34 o 
  -3   7  10     2025.94     2016.22     23.26 o 
  -2   7  10      106.24      116.99      6.98 o 
  -1   7  10      315.95      342.81      9.72 o 
   0   7  10        4.06        4.08      5.32 o 
   1   7  10      296.17      269.42     10.87 o 
   2   7  10       85.16       71.32      6.71 o 
   3   7  10     3563.51     3340.26     39.13 o 
   4   7  10       22.51       16.08      5.82 o 
   5   7  10      139.80      122.93      8.75 o 
   6   7  10        6.89        2.72      6.13 o 
   7   7  10      196.23      231.62     14.69 o 
   8   7  10       24.20       22.53      8.87 o 
   9   7  10       72.69       65.39     14.21 o 
  10   7  10        5.83        5.83     10.86 o 
 -15   8  10        2.08        0.00      9.33 o 
 -14   8  10       56.30       64.51     10.42 o 
 -13   8  10      193.61      221.17     19.77 o 
 -12   8  10        1.26        0.00      7.78 o 
 -11   8  10      245.49      233.77     11.81 o 
 -10   8  10      304.54      331.45     15.16 o 
  -9   8  10      310.02      304.52      9.76 o 
  -8   8  10       42.01       31.44      5.84 o 
  -7   8  10     2607.82     2562.22     30.96 o 
  -6   8  10      124.24      120.53      8.25 o 
  -5   8  10      568.62      585.10     11.90 o 
  -4   8  10       44.51       25.42      4.39 o 
  -3   8  10     1501.75     1491.50     17.79 o 
  -2   8  10     2714.54     2679.01     27.83 o 
  -1   8  10      377.10      358.29      9.83 o 
   0   8  10      126.31      110.86      7.29 o 
   1   8  10      390.97      409.92     11.83 o 
   2   8  10       25.71       19.37      5.84 o 
   3   8  10      427.00      440.87     11.26 o 
   4   8  10      322.23      268.54     10.33 o 
   5   8  10      704.73      599.24     13.28 o 
   6   8  10        3.63        1.13      5.99 o 
   7   8  10      101.96      114.24     10.41 o 
   8   8  10        0.03        0.00      8.23 o 
   9   8  10        5.96        0.00      8.93 o 
  10   8  10       10.86       17.02     10.09 o 
 -15   9  10       42.30       36.62     13.11 o 
 -14   9  10        1.68        0.33      8.99 o 
 -13   9  10        4.13        5.93      9.35 o 
 -12   9  10       53.51       47.48      8.90 o 
 -11   9  10       42.91       31.30      8.32 o 
 -10   9  10        9.72       15.41      7.67 o 
  -9   9  10       40.75       55.57      7.09 o 
  -8   9  10      321.69      301.40      9.64 o 
  -7   9  10     1500.85     1441.41     20.49 o 
  -6   9  10      468.45      388.37     10.34 o 
  -5   9  10      861.91      778.05     13.93 o 
  -4   9  10      233.12      207.77     10.38 o 
  -3   9  10     1093.31     1042.58     13.84 o 
  -2   9  10     2253.06     2201.03     24.69 o 
  -1   9  10     1238.21     1315.07     19.11 o 
   0   9  10     1954.80     1863.91     24.53 o 
   1   9  10       46.67       55.43      7.12 o 
   2   9  10      144.43      129.43      7.55 o 
   3   9  10      105.10       98.17      9.82 o 
   4   9  10      146.93      145.43      7.93 o 
   5   9  10       99.70       96.11      7.51 o 
   6   9  10       47.99       54.38      9.07 o 
   7   9  10       13.36       15.23      8.71 o 
   8   9  10       33.95       35.32      9.25 o 
   9   9  10       19.15       15.27      9.57 o 
  10   9  10        8.80        4.94      9.70 o 
 -15  10  10      161.48      202.67     13.62 o 
 -14  10  10       36.12       35.33      9.76 o 
 -13  10  10      147.06      156.53     11.87 o 
 -12  10  10        0.11        0.00      8.05 o 
 -11  10  10      204.77      213.42     11.72 o 
 -10  10  10       21.16       32.08      7.88 o 
  -9  10  10       88.59       99.86     10.11 o 
  -8  10  10      143.96      132.99      7.64 o 
  -7  10  10      981.09      925.77     15.78 o 
  -6  10  10     1155.02     1183.06     26.23 o 
  -5  10  10        0.42        8.66      5.61 o 
  -4  10  10        3.07        0.00      5.22 o 
  -3  10  10       53.29       69.44      5.00 o 
  -2  10  10      222.91      200.58      6.64 o 
  -1  10  10       33.35       25.05      5.86 o 
   0  10  10     1865.23     1881.71     25.05 o 
   1  10  10      903.79      905.00     15.89 o 
   2  10  10       97.90       78.11      6.81 o 
   3  10  10      108.54       88.52      8.33 o 
   4  10  10        0.17        0.00      5.66 o 
   5  10  10       11.35        4.52      6.11 o 
   6  10  10      214.07      190.68     14.34 o 
   7  10  10      331.44      330.57     14.01 o 
   8  10  10      176.08      227.62     13.20 o 
   9  10  10        7.46        0.00      9.34 o 
  10  10  10        3.40        0.00      9.67 o 
 -14  11  10        0.86        0.00      9.24 o 
 -13  11  10       25.73       19.44      9.32 o 
 -12  11  10        3.28        3.21      8.24 o 
 -11  11  10      116.93      124.52     10.61 o 
 -10  11  10        0.27        0.00      7.53 o 
  -9  11  10       89.96       79.25      8.98 o 
  -8  11  10        7.12        9.38      5.70 o 
  -7  11  10       16.60       13.96      5.49 o 
  -6  11  10      439.52      458.44     12.28 o 
  -5  11  10       49.95       37.25      6.02 o 
  -4  11  10     1004.20     1005.45     16.11 o 
  -3  11  10     1169.45     1110.89     18.08 o 
  -2  11  10      606.49      579.86     12.24 o 
  -1  11  10      434.79      439.51     11.01 o 
   0  11  10     2996.07     2884.28     46.11 o 
   1  11  10        0.25        0.00      5.53 o 
   2  11  10      104.01       81.18      7.38 o 
   3  11  10      100.47       94.75      7.24 o 
   4  11  10      285.54      265.57     10.02 o 
   5  11  10       67.23       66.88      8.93 o 
   6  11  10        7.03       11.34      8.22 o 
   7  11  10        3.54        7.44      8.12 o 
   8  11  10       12.46        0.15      9.14 o 
   9  11  10       72.65       87.73     11.32 o 
 -14  12  10        8.63        0.00     10.61 o 
 -13  12  10        5.06        3.30      9.05 o 
 -12  12  10        9.63        0.00      8.47 o 
 -11  12  10       26.99       17.05      8.17 o 
 -10  12  10      246.04      213.46     14.53 o 
  -9  12  10        1.94        0.00      7.45 o 
  -8  12  10        1.61        0.21      5.54 o 
  -7  12  10       95.09      103.44      7.26 o 
  -6  12  10       64.28       63.80      6.55 o 
  -5  12  10       63.24       76.31      6.46 o 
  -4  12  10     1647.71     1588.19     21.76 o 
  -3  12  10     1341.42     1326.39     18.90 o 
  -2  12  10      503.47      535.76     11.64 o 
  -1  12  10       27.02       26.87      5.97 o 
   0  12  10      143.29      161.59      8.12 o 
   1  12  10        4.59       10.92      5.86 o 
   2  12  10      649.17      582.58     13.03 o 
   3  12  10      157.01      152.74      8.29 o 
   4  12  10      170.42      171.39      8.81 o 
   5  12  10       18.57       19.52      8.24 o 
   6  12  10      133.60      119.32     10.61 o 
   7  12  10        2.20       15.86      8.88 o 
   8  12  10       53.88       61.45     10.70 o 
   9  12  10        0.42        0.00     14.84 o 
 -14  13  10      112.37      102.43     11.94 o 
 -13  13  10       50.67       66.36     10.57 o 
 -12  13  10       17.72       28.93     11.81 o 
 -11  13  10      136.32      127.29     10.59 o 
 -10  13  10      158.51      199.18     11.54 o 
  -9  13  10        9.91        5.27      7.43 o 
  -8  13  10      209.38      202.13     13.64 o 
  -7  13  10       56.05       67.10      6.85 o 
  -6  13  10        8.98       16.99      5.82 o 
  -5  13  10      152.84      148.51      7.87 o 
  -4  13  10     1044.17     1128.58     17.59 o 
  -3  13  10       47.26       46.21      5.87 o 
  -2  13  10      881.58      844.31     17.51 o 
  -1  13  10      199.30      173.54      8.07 o 
   0  13  10      478.35      451.52     11.65 o 
   1  13  10        0.08        4.03      5.78 o 
   2  13  10      137.91      113.38      7.83 o 
   3  13  10       24.84       13.70      7.69 o 
   4  13  10        9.72        2.33     11.43 o 
   5  13  10        6.10       10.63      8.01 o 
   6  13  10        0.21        2.47      8.26 o 
   7  13  10        0.61        4.86     12.25 o 
   8  13  10        0.28        4.51      9.39 o 
   9  13  10       35.17       28.61     10.91 o 
 -13  14  10        4.59        1.27      9.16 o 
 -12  14  10        1.84        0.00      8.65 o 
 -11  14  10       11.38       17.36      8.92 o 
 -10  14  10      307.26      390.65     14.92 o 
  -9  14  10       95.40       90.72      9.67 o 
  -8  14  10       78.56       78.16      8.92 o 
  -7  14  10      544.46      577.69     21.29 o 
  -6  14  10      139.42      117.73      7.72 o 
  -5  14  10      942.67      879.49     15.54 o 
  -4  14  10        1.92        4.08      5.65 o 
  -3  14  10      518.88      476.80     15.52 o 
  -2  14  10      211.16      187.99      9.95 o 
  -1  14  10        1.66        3.80      6.80 o 
   0  14  10       20.88       21.95      6.28 o 
   1  14  10      322.96      288.53     10.30 o 
   2  14  10       59.75       69.61      7.10 o 
   3  14  10       52.66       86.11      7.49 o 
   4  14  10       30.97       27.27      8.06 o 
   5  14  10       30.82       43.92      9.00 o 
   6  14  10        6.23       12.91      8.82 o 
   7  14  10        8.81        2.05      9.21 o 
   8  14  10      112.37      119.14     14.91 o 
 -13  15  10        5.17        0.00      9.39 o 
 -12  15  10        5.33        0.00     12.13 o 
 -11  15  10        7.31        0.00      8.59 o 
 -10  15  10       42.48       38.18      9.14 o 
  -9  15  10       40.79       36.48      8.52 o 
  -8  15  10       12.03        6.05      7.80 o 
  -7  15  10      244.77      208.54     21.67 o 
  -6  15  10      233.48      212.29      9.20 o 
  -5  15  10       21.11        7.19      5.90 o 
  -4  15  10        2.26        1.54      5.68 o 
  -3  15  10        0.01        0.00      7.54 o 
  -2  15  10      441.47      403.21     13.36 o 
  -1  15  10        1.89        9.03      6.92 o 
   0  15  10       83.43       66.47      7.18 o 
   1  15  10        1.08        1.39      6.15 o 
   2  15  10       80.52       48.75      7.06 o 
   3  15  10       51.73       56.23      7.40 o 
   4  15  10       40.21       24.77      8.39 o 
   5  15  10        3.29        0.17      8.27 o 
   6  15  10       23.38        6.85      8.60 o 
   7  15  10        1.97        0.00      9.25 o 
   8  15  10       15.62       21.14     10.40 o 
 -12  16  10       48.57       40.08     10.19 o 
 -11  16  10       20.64       16.35      8.90 o 
 -10  16  10       56.05       54.03      9.36 o 
  -9  16  10       31.15       60.16     17.49 o 
  -8  16  10       35.04       45.87      9.77 o 
  -7  16  10        1.97        0.00      7.76 o 
  -6  16  10       11.50        0.00      6.19 o 
  -5  16  10       17.37       11.89      6.03 o 
  -4  16  10       23.24       11.30      7.38 o 
  -3  16  10       50.71       57.09      8.22 o 
  -2  16  10       94.28      103.90      9.39 o 
  -1  16  10      141.43      139.55      9.69 o 
   0  16  10        0.46        2.37      7.36 o 
   1  16  10       25.19       17.29      6.54 o 
   2  16  10       57.69       65.66      7.40 o 
   3  16  10        0.68       16.97     10.04 o 
   4  16  10        8.31        8.50      7.95 o 
   5  16  10        7.16        0.00      8.18 o 
   6  16  10        0.91        0.00      8.72 o 
   7  16  10       18.74       23.21     11.50 o 
   8  16  10       10.66        2.87     11.12 o 
 -12  17  10        5.80        0.00      9.17 o 
 -11  17  10       18.37       15.93      9.41 o 
 -10  17  10      105.68      131.58     11.39 o 
  -9  17  10        2.22        7.17      8.75 o 
  -8  17  10        0.45        0.00      7.89 o 
  -7  17  10        8.42        3.33      7.71 o 
  -6  17  10       31.41       32.12      6.78 o 
  -5  17  10       73.24       74.88      7.35 o 
  -4  17  10       46.22       33.96      7.91 o 
  -3  17  10       11.91        5.73     11.94 o 
  -2  17  10      105.02      102.61      9.34 o 
  -1  17  10       28.54       19.01      9.16 o 
   0  17  10       13.69        8.72      8.77 o 
   1  17  10       11.97       13.01      7.63 o 
   2  17  10        3.25        0.00      6.33 o 
   3  17  10      163.24      176.61     11.21 o 
   4  17  10       34.72       34.30     10.67 o 
   5  17  10       23.79       15.41      8.88 o 
   6  17  10      129.26      148.96     18.05 o 
   7  17  10       22.33       21.54     16.55 o 
 -11  18  10      116.47      141.73     12.22 o 
 -10  18  10      133.40      121.59     17.86 o 
  -9  18  10       92.75      102.55     10.90 o 
  -8  18  10        0.87        0.00      8.12 o 
  -7  18  10        3.89        6.35      8.13 o 
  -6  18  10        0.72        0.00      7.36 o 
  -5  18  10        0.71        3.07      7.57 o 
  -4  18  10       64.24       50.55      8.55 o 
  -3  18  10       68.15       53.58      9.10 o 
  -2  18  10       43.05       37.38     13.27 o 
  -1  18  10       83.40       79.30     10.23 o 
   0  18  10      169.63      154.64     10.41 o 
   1  18  10       12.38        8.32      7.68 o 
   2  18  10      111.91      135.62     12.13 o 
   3  18  10       23.44       25.35     11.62 o 
   4  18  10        0.34        2.78      8.42 o 
   5  18  10       50.64       35.76      9.94 o 
   6  18  10        1.22        0.00      9.39 o 
 -11  19  10       19.91        1.64      9.29 o 
 -10  19  10       76.86       69.75     10.49 o 
  -9  19  10       12.09        0.00      8.78 o 
  -8  19  10      280.47      339.87     21.79 o 
  -7  19  10       77.19       80.56     19.72 o 
  -6  19  10        4.26        4.50     10.39 o 
  -5  19  10        0.07        0.00      7.71 o 
  -4  19  10        3.60        6.70      7.81 o 
  -3  19  10        0.09        0.00      9.61 o 
  -2  19  10      156.50      154.75     10.93 o 
  -1  19  10      191.11      183.30     11.26 o 
   0  19  10       35.72       42.92      8.64 o 
   1  19  10       11.19       15.42      9.41 o 
   2  19  10       51.42       57.82     10.93 o 
   3  19  10      253.37      226.83     15.06 o 
   4  19  10        0.07        7.53      8.85 o 
   5  19  10       28.46       30.04      9.86 o 
   6  19  10        7.08        4.07     13.23 o 
 -10  20  10       46.70       37.75      9.86 o 
  -9  20  10       60.44       63.44     10.23 o 
  -8  20  10       22.69       24.00      9.40 o 
  -7  20  10      152.75      140.66     13.67 o 
  -6  20  10        3.39        7.57     10.42 o 
  -5  20  10      107.85      141.89     14.31 o 
  -4  20  10       47.11       59.34     12.52 o 
  -3  20  10        3.03       10.78      8.03 o 
  -2  20  10      119.24       84.67      9.95 o 
  -1  20  10        0.26        7.32      8.36 o 
   0  20  10       78.13       83.89      9.82 o 
   1  20  10      157.15      183.93     22.21 o 
   2  20  10      103.36      112.23     12.34 o 
   3  20  10       25.03       35.60     11.00 o 
   4  20  10        0.95       15.13     10.82 o 
   5  20  10        4.75        0.00      8.88 o 
  -9  21  10       31.65       27.39      9.88 o 
  -8  21  10       11.56        0.13     10.68 o 
  -7  21  10       20.85       25.01     11.31 o 
  -6  21  10       13.27       27.39     11.11 o 
  -5  21  10       22.84       18.33     10.73 o 
  -4  21  10      115.21      129.84     11.18 o 
  -3  21  10       82.73       99.65     15.92 o 
  -2  21  10        7.73       11.68      8.68 o 
  -1  21  10       29.41       23.07      8.73 o 
   0  21  10        1.50        3.12      8.59 o 
   1  21  10       87.80       85.51     12.03 o 
   2  21  10       15.05       35.86     10.75 o 
   3  21  10        8.51       14.79     10.89 o 
   4  21  10        2.11       14.46     10.60 o 
  -8  22  10       30.19       21.36     11.54 o 
  -7  22  10       50.31       47.40     12.29 o 
  -6  22  10        5.55        0.00     10.82 o 
  -5  22  10       82.79       87.56     12.56 o 
  -4  22  10       18.57        0.00     12.70 o 
  -3  22  10       42.00       41.16     11.36 o 
  -2  22  10        7.09        1.25      8.66 o 
  -1  22  10        0.75        0.00     11.50 o 
   0  22  10        0.22        0.00      9.73 o 
   1  22  10       25.26       37.34     14.68 o 
   2  22  10        0.20       19.05     10.57 o 
   3  22  10        6.64       19.35     21.37 o 
  -6  23  10        2.38        0.00     10.72 o 
  -5  23  10       29.02       27.20     11.55 o 
  -4  23  10        3.88        0.00     14.53 o 
  -3  23  10        4.34        6.12      8.80 o 
  -2  23  10      106.92      103.52     10.94 o 
  -1  23  10       12.35       14.88     13.14 o 
   0  23  10        0.59       10.25     12.44 o 
   1  23  10       33.52       56.50     11.47 o 
   2  23  10       28.07       30.64     13.20 o 
  -4  24  10       11.35       27.35     11.84 o 
  -3  24  10       15.91        9.70     12.88 o 
  -2  24  10        5.86        0.00     13.64 o 
  -1  24  10       88.45      114.34     12.71 o 
 -15   0  11       12.31        3.94     17.50 o 
 -13   0  11      187.48      207.12     20.35 o 
 -11   0  11       11.08        5.45      7.44 o 
  -9   0  11        3.71        0.00      6.68 o 
  -7   0  11      374.53      342.92     13.86 o 
  -5   0  11      428.09      398.29     12.34 o 
  -3   0  11     1000.99      938.32     26.58 o 
  -1   0  11     1181.62     1302.15     22.19 o 
   1   0  11     2419.75     2317.40     35.15 o 
   3   0  11     1053.94     1014.45     23.02 o 
   5   0  11      201.25      163.44     14.57 o 
   7   0  11      223.73      263.86     18.38 o 
   9   0  11        0.00        0.00     11.27 o 
 -16   1  11       96.31       85.11     16.23 o 
 -15   1  11        1.29        0.00     15.10 o 
 -14   1  11       13.29       10.50     12.64 o 
 -13   1  11      250.16      266.49     12.09 o 
 -12   1  11       18.83       26.07     10.18 o 
 -11   1  11       76.92       72.58      6.15 o 
 -10   1  11       93.66       78.59      5.97 o 
  -9   1  11      235.92      245.51      7.86 o 
  -8   1  11      118.60      136.16      6.31 o 
  -7   1  11        0.15        1.23      4.51 o 
  -6   1  11        0.00        0.00      4.39 o 
  -5   1  11       13.41       10.15      4.37 o 
  -4   1  11      332.39      320.23      8.77 o 
  -3   1  11       99.64       98.96      5.27 o 
  -2   1  11        6.74        0.00      3.85 o 
  -1   1  11       76.49       78.90      6.91 o 
   0   1  11      196.25      183.54      6.66 o 
   1   1  11      225.61      206.68      8.00 o 
   2   1  11        1.83        2.83      4.26 o 
   3   1  11      827.97      795.46     14.93 o 
   4   1  11      533.54      521.01     11.87 o 
   5   1  11       89.66       87.43      8.10 o 
   6   1  11     1049.36      996.76     30.76 o 
   7   1  11       22.45       22.03      7.88 o 
   8   1  11       17.05       37.37     10.04 o 
   9   1  11       42.86       37.79     11.85 o 
  10   1  11       92.57       58.42     19.80 o 
 -16   2  11       19.89       35.04     17.29 o 
 -15   2  11       18.65       33.04     14.23 o 
 -14   2  11       79.63       87.73      9.76 o 
 -13   2  11       50.16       66.37     10.11 o 
 -12   2  11       39.19       48.36      7.04 o 
 -11   2  11      106.18      103.20      7.59 o 
 -10   2  11      235.50      247.08      9.10 o 
  -9   2  11      962.64      931.35     16.11 o 
  -8   2  11      519.78      479.42      9.88 o 
  -7   2  11       21.47       22.66      5.41 o 
  -6   2  11      226.15      245.27      7.72 o 
  -5   2  11      174.02      173.42      6.48 o 
  -4   2  11      540.18      583.82      9.93 o 
  -3   2  11      649.81      661.45     10.56 o 
  -2   2  11       54.77       49.91      4.56 o 
  -1   2  11       10.29        5.71      3.85 o 
   0   2  11      801.56      820.81     11.68 o 
   1   2  11     2468.30     2469.70     26.03 o 
   2   2  11       52.81       58.48      6.55 o 
   3   2  11      464.49      511.32     11.74 o 
   4   2  11        1.01        0.78      6.47 o 
   5   2  11      255.13      280.80      9.86 o 
   6   2  11      140.40      143.89     11.74 o 
   7   2  11      546.47      559.99     16.21 o 
   8   2  11       89.15       81.01      9.48 o 
   9   2  11        0.00        0.00     10.53 o 
  10   2  11       54.78       75.60     19.69 o 
 -16   3  11       77.27      103.89     36.54 o 
 -15   3  11        0.23        0.00     12.15 o 
 -14   3  11        2.80        0.00      8.34 o 
 -13   3  11      216.13      231.86     11.94 o 
 -12   3  11      138.89      151.91      9.63 o 
 -11   3  11       74.38       61.46      6.95 o 
 -10   3  11      451.35      466.80     11.62 o 
  -9   3  11       58.99       63.79      5.40 o 
  -8   3  11       35.54       38.15      5.56 o 
  -7   3  11      108.74      107.12      5.93 o 
  -6   3  11       44.92       55.99      5.08 o 
  -5   3  11       24.84       27.32      5.03 o 
  -4   3  11       29.18       32.05      4.74 o 
  -3   3  11      396.39      363.55      8.42 o 
  -2   3  11       24.60       25.81      4.29 o 
  -1   3  11      509.75      486.03      8.76 o 
   0   3  11       32.12       28.66      3.82 o 
   1   3  11       30.91       42.11      5.83 o 
   2   3  11      156.69      156.57      7.69 o 
   3   3  11     1937.29     1872.19     25.22 o 
   4   3  11      106.07       86.25      7.87 o 
   5   3  11       47.86       54.09      8.52 o 
   6   3  11       19.35       14.51      7.97 o 
   7   3  11      351.56      365.67     11.70 o 
   8   3  11      125.19      139.23     13.53 o 
   9   3  11      158.04      162.16     25.12 o 
  10   3  11      161.49      198.76     25.81 o 
 -15   4  11       91.91      102.67     12.50 o 
 -14   4  11       44.08       59.97      9.49 o 
 -13   4  11        1.66        0.00      7.92 o 
 -12   4  11       92.75       90.40      9.41 o 
 -11   4  11       82.05       76.49      7.19 o 
 -10   4  11        0.83        0.00      5.80 o 
  -9   4  11      250.88      268.62      9.59 o 
  -8   4  11      929.57      932.27     14.02 o 
  -7   4  11       62.01       97.52      6.62 o 
  -6   4  11      185.55      158.61      6.46 o 
  -5   4  11      592.02      567.35      9.97 o 
  -4   4  11      157.71      165.28      6.28 o 
  -3   4  11     1977.74     2120.00     25.04 o 
  -2   4  11     5762.62     5838.54     55.32 o 
  -1   4  11       32.72       54.29      6.62 o 
   0   4  11      112.78       85.81      6.47 o 
   1   4  11       20.46       13.42      5.61 o 
   2   4  11      753.80      707.73     13.76 o 
   3   4  11        7.20       11.61      5.68 o 
   4   4  11       12.01       14.11      5.63 o 
   5   4  11       15.81       29.94      6.23 o 
   6   4  11        1.92        0.00      6.02 o 
   7   4  11        0.24        0.00      6.41 o 
   8   4  11        0.36        0.00     11.08 o 
   9   4  11       36.03       45.63     12.74 o 
  10   4  11       64.84       62.79     21.81 o 
 -15   5  11       51.28       50.51     10.34 o 
 -14   5  11        2.19        4.84      8.55 o 
 -13   5  11        0.21        0.00      8.27 o 
 -12   5  11        3.38        6.77      7.69 o 
 -11   5  11       27.71       23.80      9.52 o 
 -10   5  11     1060.27     1076.51     23.64 o 
  -9   5  11      844.41      740.51     13.98 o 
  -8   5  11      490.05      531.24     12.07 o 
  -7   5  11      114.42       88.15      7.04 o 
  -6   5  11       17.70       19.94      4.60 o 
  -5   5  11       45.13       47.21      4.96 o 
  -4   5  11      115.85      108.86      8.61 o 
  -3   5  11     4461.05     4443.60     43.35 o 
  -2   5  11      166.61      149.29      5.80 o 
  -1   5  11     1393.30     1330.32     18.95 o 
   0   5  11      770.46      724.49     13.39 o 
   1   5  11        1.77        2.66      5.50 o 
   2   5  11      883.36      867.57     15.37 o 
   3   5  11      157.80      135.54      7.84 o 
   4   5  11       54.15       45.71      6.38 o 
   5   5  11      137.15      107.97      7.75 o 
   6   5  11      143.05      130.39     10.68 o 
   7   5  11       42.28       41.04      7.00 o 
   8   5  11       19.18       26.86     10.99 o 
   9   5  11       11.16        0.00     13.33 o 
  10   5  11       53.17       65.44     15.94 o 
 -15   6  11       57.76       57.99     15.79 o 
 -14   6  11        8.14        4.77      8.76 o 
 -13   6  11       35.46       24.72     10.17 o 
 -12   6  11       15.16       13.64      8.18 o 
 -11   6  11       25.31       29.11      8.17 o 
 -10   6  11       17.91       18.69      6.03 o 
  -9   6  11        0.87        0.00      5.55 o 
  -8   6  11     1201.78     1157.23     20.72 o 
  -7   6  11     1905.43     1893.62     24.55 o 
  -6   6  11      157.16      164.73      6.38 o 
  -5   6  11        7.45        0.22      4.62 o 
  -4   6  11      350.65      393.90      8.67 o 
  -3   6  11     2132.85     2092.43     22.97 o 
  -2   6  11     2419.73     2364.24     25.18 o 
  -1   6  11      793.83      721.30     15.99 o 
   0   6  11      464.42      473.52     12.12 o 
   1   6  11      242.00      262.99      9.37 o 
   2   6  11      562.40      529.18     15.13 o 
   3   6  11       41.20       36.28      7.14 o 
   4   6  11      217.85      210.57      9.13 o 
   5   6  11       64.07       74.25      7.26 o 
   6   6  11       65.03       69.05      7.49 o 
   7   6  11        1.75        1.96     10.74 o 
   8   6  11       11.97        9.41      8.82 o 
   9   6  11        3.22        6.61     11.76 o 
  10   6  11      104.79      135.64     19.18 o 
 -15   7  11       41.89       44.09     15.73 o 
 -14   7  11       38.42       50.80      9.92 o 
 -13   7  11       91.83      126.69     17.87 o 
 -12   7  11      371.87      393.32     20.02 o 
 -11   7  11       25.21       18.54      8.16 o 
 -10   7  11       67.23       71.98      8.47 o 
  -9   7  11      222.07      211.57      8.77 o 
  -8   7  11     2009.74     1962.81     25.62 o 
  -7   7  11        0.81        4.29      5.45 o 
  -6   7  11      426.94      379.64     12.15 o 
  -5   7  11      869.11      904.56     12.87 o 
  -4   7  11     1009.46      999.60     13.73 o 
  -3   7  11      320.62      337.00     11.09 o 
  -2   7  11      408.77      391.53      8.22 o 
  -1   7  11      884.83      869.06     15.07 o 
   0   7  11       54.61       47.42      6.59 o 
   1   7  11      348.40      342.68     11.29 o 
   2   7  11     1751.68     1503.86     21.51 o 
   3   7  11       12.12       12.62      7.67 o 
   4   7  11       29.75       34.38      6.36 o 
   5   7  11      530.95      524.81     12.89 o 
   6   7  11       34.38       56.13     10.45 o 
   7   7  11        1.02        9.89      8.22 o 
   8   7  11       96.05      121.41     10.98 o 
   9   7  11        1.80        0.00      8.98 o 
  10   7  11       61.75       62.53     18.87 o 
 -15   8  11       24.88       16.39      9.76 o 
 -14   8  11       63.76       61.69     10.36 o 
 -13   8  11        5.28        0.00      8.45 o 
 -12   8  11       35.01       33.09      8.84 o 
 -11   8  11        6.13        6.73      9.54 o 
 -10   8  11        9.47       12.87      7.77 o 
  -9   8  11      338.94      359.83     12.11 o 
  -8   8  11      496.58      461.63     11.62 o 
  -7   8  11      977.15      950.43     15.96 o 
  -6   8  11      177.82      188.21      7.98 o 
  -5   8  11      220.18      188.65      7.95 o 
  -4   8  11     1672.77     1656.79     20.70 o 
  -3   8  11     1151.78     1221.86     15.71 o 
  -2   8  11      934.01      866.19     14.96 o 
  -1   8  11      155.08      141.09      8.60 o 
   0   8  11        9.63        3.30      7.20 o 
   1   8  11       73.81       99.17      7.14 o 
   2   8  11      158.16      157.85      7.96 o 
   3   8  11       16.35        3.14      6.22 o 
   4   8  11       34.35       25.78      6.31 o 
   5   8  11        0.60        8.65      6.19 o 
   6   8  11       74.11       68.92      9.16 o 
   7   8  11       15.39       14.47      8.64 o 
   8   8  11        3.45        0.00      8.86 o 
   9   8  11       14.86        0.00      9.18 o 
  10   8  11       71.78       95.06     20.24 o 
 -15   9  11        0.65        0.00      8.89 o 
 -14   9  11       68.53       63.33     14.46 o 
 -13   9  11       36.62       19.87      8.96 o 
 -12   9  11      268.22      237.20     12.68 o 
 -11   9  11       25.40       10.45      8.05 o 
 -10   9  11       32.81       39.30      8.12 o 
  -9   9  11        4.01        0.00      5.60 o 
  -8   9  11      123.78      118.95      7.35 o 
  -7   9  11     1273.33     1241.97     18.83 o 
  -6   9  11      271.66      228.92      8.69 o 
  -5   9  11       22.57       29.30      9.41 o 
  -4   9  11     1118.86     1050.82     16.29 o 
  -3   9  11     4904.44     4680.88     45.89 o 
  -2   9  11      130.34      111.68      7.17 o 
  -1   9  11     1181.69     1088.29     17.37 o 
   0   9  11      373.80      351.35     10.39 o 
   1   9  11     1422.81     1500.97     21.59 o 
   2   9  11       10.23       12.63      5.73 o 
   3   9  11       69.58       35.16      6.42 o 
   4   9  11        0.33        9.16      6.05 o 
   5   9  11      224.65      186.06      9.06 o 
   6   9  11        1.72        7.97      7.97 o 
   7   9  11       45.11       40.76      9.25 o 
   8   9  11       18.19       22.52     11.44 o 
   9   9  11        0.76        0.00     10.40 o 
 -14  10  11       51.42       56.22     10.50 o 
 -13  10  11        0.90        0.00      8.75 o 
 -12  10  11       10.07        5.64      8.27 o 
 -11  10  11       10.57        6.46      7.92 o 
 -10  10  11      120.42       94.00      9.24 o 
  -9  10  11      936.56      920.62     16.42 o 
  -8  10  11      310.22      302.94     10.09 o 
  -7  10  11        3.68        5.96      5.58 o 
  -6  10  11       55.87       58.94      6.32 o 
  -5  10  11       57.60       55.73      6.12 o 
  -4  10  11      820.73      818.72     22.10 o 
  -3  10  11       43.60       36.68      4.80 o 
  -2  10  11      150.49      138.74      7.47 o 
  -1  10  11      426.03      443.33     11.22 o 
   0  10  11        0.47        0.00      5.55 o 
   1  10  11      119.74      118.55      7.53 o 
   2  10  11      435.69      368.30     12.14 o 
   3  10  11       27.51       24.88      6.39 o 
   4  10  11      114.83       88.02      7.45 o 
   5  10  11      141.43      139.91      8.64 o 
   6  10  11       21.86       17.72      8.84 o 
   7  10  11       82.65       93.31     10.62 o 
   8  10  11        0.08        4.67     10.86 o 
   9  10  11       42.10       34.30     11.10 o 
 -14  11  11      130.19      123.09     12.24 o 
 -13  11  11        1.72        5.01      8.87 o 
 -12  11  11       31.77        5.58      8.78 o 
 -11  11  11       19.81       14.00      8.19 o 
 -10  11  11      315.57      324.85     13.27 o 
  -9  11  11       17.72       13.00      7.78 o 
  -8  11  11        1.18        5.96      5.77 o 
  -7  11  11        0.01        0.20      5.53 o 
  -6  11  11       11.76       17.24      5.60 o 
  -5  11  11       97.55      111.06      8.35 o 
  -4  11  11      201.12      192.69      8.23 o 
  -3  11  11        8.23        5.38      6.50 o 
  -2  11  11      160.50      150.39      7.66 o 
  -1  11  11     1669.56     1661.25     23.09 o 
   0  11  11       51.16       28.23      7.94 o 
   1  11  11       89.28       78.15      7.12 o 
   2  11  11      437.75      382.51     11.24 o 
   3  11  11        5.65        0.00      5.89 o 
   4  11  11        0.93        0.05      6.24 o 
   5  11  11      297.45      271.74     12.80 o 
   6  11  11        0.04        4.02      8.59 o 
   7  11  11      304.16      355.96     15.11 o 
   8  11  11       45.26       49.88     10.23 o 
   9  11  11        4.19        5.04     17.18 o 
 -14  12  11       23.80       24.92     10.01 o 
 -13  12  11       20.51       28.22     10.00 o 
 -12  12  11       30.24       33.24      9.32 o 
 -11  12  11       13.86        9.97      8.39 o 
 -10  12  11        1.48        1.15      7.76 o 
  -9  12  11       68.06       74.02      9.12 o 
  -8  12  11       23.79       38.65      6.48 o 
  -7  12  11      228.28      220.41      9.27 o 
  -6  12  11      259.30      269.05      9.74 o 
  -5  12  11      105.90       92.47      6.95 o 
  -4  12  11     1333.98     1270.48     21.41 o 
  -3  12  11       12.95       10.27      6.61 o 
  -2  12  11      183.13      170.85      9.50 o 
  -1  12  11        5.93        0.00      5.36 o 
   0  12  11      228.42      259.68     10.65 o 
   1  12  11      123.40      103.84      7.56 o 
   2  12  11       17.52       21.72      6.33 o 
   3  12  11      279.11      258.25     10.09 o 
   4  12  11      235.48      219.68      9.56 o 
   5  12  11        1.70        0.51      8.28 o 
   6  12  11        1.60        0.37      8.20 o 
   7  12  11       93.54      113.39     11.26 o 
   8  12  11       68.36       71.86     11.05 o 
   9  12  11        1.97        3.27     17.12 o 
 -13  13  11       28.86       25.89      9.80 o 
 -12  13  11        8.43        9.90      9.11 o 
 -11  13  11        6.20        8.95      8.34 o 
 -10  13  11        0.11       10.46      8.17 o 
  -9  13  11        8.48       15.30      8.00 o 
  -8  13  11       46.44       34.92      7.96 o 
  -7  13  11        6.23        3.44      5.94 o 
  -6  13  11       82.43       97.19      7.41 o 
  -5  13  11     1334.67     1330.05     31.71 o 
  -4  13  11      111.43      118.54      8.82 o 
  -3  13  11        0.68        0.00      6.68 o 
  -2  13  11       35.02       29.83      9.10 o 
  -1  13  11        3.36        1.71      5.77 o 
   0  13  11      155.13      157.28      8.38 o 
   1  13  11      200.72      166.02      8.65 o 
   2  13  11      143.43      149.54      8.44 o 
   3  13  11        0.43       10.21      6.38 o 
   4  13  11       54.81       54.23      8.85 o 
   5  13  11      111.43      100.29     10.15 o 
   6  13  11        0.68        3.16      8.50 o 
   7  13  11       15.01       16.61      9.73 o 
   8  13  11        2.28        0.00      9.77 o 
 -13  14  11        2.73        3.72      9.49 o 
 -12  14  11      126.93      132.20     11.86 o 
 -11  14  11        0.00        0.00      8.20 o 
 -10  14  11        2.38        0.00      8.13 o 
  -9  14  11       26.03       35.79      8.29 o 
  -8  14  11      195.57      196.57     11.22 o 
  -7  14  11      240.40      240.48      9.68 o 
  -6  14  11      288.56      315.86     12.42 o 
  -5  14  11       17.13       19.84      7.15 o 
  -4  14  11       17.67       18.66      9.28 o 
  -3  14  11        0.22        0.29      6.97 o 
  -2  14  11       52.03       62.04      7.90 o 
  -1  14  11      290.77      270.94     19.31 o 
   0  14  11      135.42      114.00      7.89 o 
   1  14  11      444.09      459.72     12.54 o 
   2  14  11       32.42       47.96      7.30 o 
   3  14  11       23.41       30.66      6.89 o 
   4  14  11       36.14       48.98     10.11 o 
   5  14  11       33.32       48.10      9.60 o 
   6  14  11       17.59       19.02      9.11 o 
   7  14  11      125.02      121.13     11.60 o 
   8  14  11        0.01        0.00      9.89 o 
 -13  15  11      101.58      113.28     11.70 o 
 -12  15  11       45.25       55.10     10.54 o 
 -11  15  11       12.79        2.51      8.80 o 
 -10  15  11       18.66       18.19      8.88 o 
  -9  15  11       99.79      113.83     10.33 o 
  -8  15  11        0.64       10.62      7.68 o 
  -7  15  11        1.19        7.17      6.22 o 
  -6  15  11       60.65       51.53      6.92 o 
  -5  15  11       70.53       61.20      8.14 o 
  -4  15  11        1.20        3.83      7.08 o 
  -3  15  11      154.45      140.65      9.79 o 
  -2  15  11        1.38        3.67      7.10 o 
  -1  15  11       22.25       17.57      7.49 o 
   0  15  11        0.02        0.00      7.10 o 
   1  15  11      288.91      270.77     11.85 o 
   2  15  11       29.49       15.03      6.74 o 
   3  15  11       52.26       33.70      8.19 o 
   4  15  11       43.97       41.29     10.97 o 
   5  15  11        0.21        0.00      8.49 o 
   6  15  11       46.85       59.05     10.26 o 
   7  15  11       18.39        8.06      9.48 o 
 -12  16  11        0.01        0.00      8.79 o 
 -11  16  11       13.01        9.21      9.07 o 
 -10  16  11       84.12       94.27     12.95 o 
  -9  16  11      169.82      213.07     12.19 o 
  -8  16  11        5.85        0.00      7.72 o 
  -7  16  11       36.53       32.00      8.33 o 
  -6  16  11      171.45      196.94     13.00 o 
  -5  16  11        0.24        3.03      7.10 o 
  -4  16  11        1.58        0.00      7.13 o 
  -3  16  11      239.33      227.44     11.45 o 
  -2  16  11       75.87       65.32      8.45 o 
  -1  16  11       44.25       50.45      8.25 o 
   0  16  11      392.05      362.16     17.31 o 
   1  16  11       65.77       54.28     12.51 o 
   2  16  11       13.24        9.10      8.13 o 
   3  16  11        0.22        0.00      7.69 o 
   4  16  11        1.62        0.00     10.46 o 
   5  16  11      128.51      141.23     11.58 o 
   6  16  11       17.56       41.53      9.97 o 
   7  16  11       29.66       34.06     10.61 o 
 -11  17  11        1.88        0.00      8.91 o 
 -10  17  11        1.42        8.03      9.05 o 
  -9  17  11       47.41       44.02      9.26 o 
  -8  17  11       18.47        7.16      8.13 o 
  -7  17  11        1.20        0.00      7.67 o 
  -6  17  11        2.33        0.42      7.77 o 
  -5  17  11       10.51        1.60      7.31 o 
  -4  17  11        0.90        1.90      7.50 o 
  -3  17  11        3.55       11.62     11.68 o 
  -2  17  11       25.46       17.85      7.88 o 
  -1  17  11      120.91       79.11      9.11 o 
   0  17  11       34.11       38.64      8.40 o 
   1  17  11        3.39        2.71      7.62 o 
   2  17  11       28.81       33.95      8.27 o 
   3  17  11       56.79       63.20      9.32 o 
   4  17  11       82.88      122.04     11.11 o 
   5  17  11       21.92       28.79      9.36 o 
   6  17  11       25.91       32.57      9.94 o 
 -11  18  11       23.66       14.98      9.66 o 
 -10  18  11        0.98        2.92      9.25 o 
  -9  18  11      354.43      392.80     29.20 o 
  -8  18  11      107.94      103.27     10.69 o 
  -7  18  11       37.38       45.05     10.96 o 
  -6  18  11        0.51        0.00      9.06 o 
  -5  18  11        2.43        8.31      8.47 o 
  -4  18  11        7.73       11.61      9.11 o 
  -3  18  11       21.87       25.30      8.08 o 
  -2  18  11       60.40       66.36      9.21 o 
  -1  18  11        0.09        0.86      8.47 o 
   0  18  11        3.72       11.33      7.94 o 
   1  18  11      129.75      119.45     11.68 o 
   2  18  11        4.14        2.40      9.40 o 
   3  18  11      123.15      130.46     12.53 o 
   4  18  11      100.23      135.97     11.37 o 
   5  18  11       47.32       73.68     10.81 o 
   6  18  11      216.84      254.20     14.67 o 
 -10  19  11       43.38       61.01     10.72 o 
  -9  19  11       56.59       64.88     10.53 o 
  -8  19  11       21.55       28.37     11.22 o 
  -7  19  11       92.10       92.33     12.57 o 
  -6  19  11       14.09        9.35      9.92 o 
  -5  19  11        0.17        0.00      7.60 o 
  -4  19  11       14.23        9.95      8.07 o 
  -3  19  11      210.41      187.80     11.54 o 
  -2  19  11       51.19       50.15      9.02 o 
  -1  19  11       27.29       35.87      8.92 o 
   0  19  11        0.21        0.00      8.21 o 
   1  19  11       20.46       24.81     10.42 o 
   2  19  11       22.24       31.27     10.67 o 
   3  19  11       20.29       23.03     15.23 o 
   4  19  11        2.91       24.41     12.50 o 
   5  19  11       75.79       84.10     11.15 o 
  -9  20  11       28.23       15.73     11.79 o 
  -8  20  11        0.96        6.85     11.37 o 
  -7  20  11       23.75       13.26     11.31 o 
  -6  20  11       85.55       78.84     12.21 o 
  -5  20  11       19.06       10.71     11.00 o 
  -4  20  11        1.57        6.79      8.00 o 
  -3  20  11       18.72       20.74      8.70 o 
  -2  20  11        9.15        0.00      8.37 o 
  -1  20  11       71.41       71.24      9.77 o 
   0  20  11        2.23       11.70      8.50 o 
   1  20  11       15.68       30.55     10.43 o 
   2  20  11       57.70       58.67     12.08 o 
   3  20  11        6.22       16.39     11.40 o 
   4  20  11        0.54       18.53     11.23 o 
  -8  21  11        4.34       13.57     22.17 o 
  -7  21  11       86.49      110.57     13.47 o 
  -6  21  11        1.12        0.00     10.18 o 
  -5  21  11       43.11       44.84     11.48 o 
  -4  21  11      134.03      174.53     17.47 o 
  -3  21  11        5.19        5.26     13.83 o 
  -2  21  11       47.11       53.73      9.82 o 
  -1  21  11       74.24       98.68     10.99 o 
   0  21  11        0.73        0.00     14.40 o 
   1  21  11       13.88       16.63     12.58 o 
   2  21  11      164.67      180.94     14.47 o 
   3  21  11       22.24       29.09     17.28 o 
  -7  22  11       26.66       51.61     15.05 o 
  -6  22  11       83.15       92.15     13.45 o 
  -5  22  11        9.50       11.16     11.29 o 
  -4  22  11       23.74        7.23      9.06 o 
  -3  22  11        4.16        0.00      8.84 o 
  -2  22  11       18.83       26.09      9.52 o 
  -1  22  11        3.90        2.35      9.30 o 
   0  22  11        8.74       12.69     10.16 o 
   1  22  11        1.98        0.00      9.93 o 
   2  22  11       56.21       66.95     12.53 o 
  -5  23  11       13.53        3.69     22.96 o 
  -4  23  11       28.69       11.82     10.85 o 
  -3  23  11       77.10      116.71     15.63 o 
  -2  23  11       26.77       30.75      9.56 o 
  -1  23  11        3.62        6.76     11.31 o 
   0  23  11       79.92      100.96     12.87 o 
 -14   0  12       60.12       23.19     17.94 o 
 -12   0  12       21.92        8.97     10.51 o 
 -10   0  12     1446.37     1525.19     27.93 o 
  -8   0  12        5.95        0.00      7.26 o 
  -6   0  12      949.68      974.51     19.75 o 
  -4   0  12        1.56        0.00      6.24 o 
  -2   0  12      772.21      865.33     19.34 o 
   0   0  12      580.41      577.46     30.19 o 
   2   0  12      291.22      307.45     11.37 o 
   4   0  12      106.68       87.32     20.79 o 
   6   0  12        9.46        4.67     10.49 o 
   8   0  12       73.95       64.34     13.51 o 
  10   0  12        0.69        0.00     26.26 o 
 -15   1  12        6.03        9.40     13.15 o 
 -14   1  12       13.29       17.73     12.82 o 
 -13   1  12       84.94       91.07      9.48 o 
 -12   1  12       86.48       86.72      7.67 o 
 -11   1  12        0.30        0.00      6.06 o 
 -10   1  12      313.40      282.28      8.67 o 
  -9   1  12       26.82       50.32      5.40 o 
  -8   1  12      261.13      276.78     13.54 o 
  -7   1  12      617.09      590.37     10.81 o 
  -6   1  12      234.87      251.59      7.76 o 
  -5   1  12      372.69      390.89      9.01 o 
  -4   1  12      117.42      115.36      5.94 o 
  -3   1  12      892.30      897.00     12.89 o 
  -2   1  12      103.74      118.70      5.94 o 
  -1   1  12      193.86      197.12      6.53 o 
   0   1  12      208.12      211.18      6.82 o 
   1   1  12      345.24      317.98      7.93 o 
   2   1  12      103.56      122.73     10.56 o 
   3   1  12      166.21      170.40      8.12 o 
   4   1  12       88.94       79.15      8.42 o 
   5   1  12      254.11      234.52     11.57 o 
   6   1  12       48.38       59.74      8.78 o 
   7   1  12       62.48       81.20      9.60 o 
   8   1  12        0.03        0.00     12.82 o 
   9   1  12       27.61       15.88     11.36 o 
  10   1  12        4.85        0.00     18.08 o 
 -15   2  12       32.84       44.03     15.32 o 
 -14   2  12        0.48        0.00      9.42 o 
 -13   2  12       78.19       75.52      9.08 o 
 -12   2  12        5.69        0.00      6.15 o 
 -11   2  12        9.49        0.00      5.88 o 
 -10   2  12      154.54      163.57      8.32 o 
  -9   2  12      147.64      167.33      8.18 o 
  -8   2  12      269.34      191.72      8.10 o 
  -7   2  12      200.11      196.35      7.30 o 
  -6   2  12       78.62       76.24      5.63 o 
  -5   2  12     1042.52      966.52     13.69 o 
  -4   2  12      182.82      152.02      6.35 o 
  -3   2  12       36.51       40.93      4.86 o 
  -2   2  12      192.16      178.11     11.45 o 
  -1   2  12      326.37      302.47      8.99 o 
   0   2  12      592.55      602.78     13.08 o 
   1   2  12       75.33       60.09      7.53 o 
   2   2  12      135.50      118.56      7.27 o 
   3   2  12       87.95       88.02      6.90 o 
   4   2  12        3.90       10.64      5.73 o 
   5   2  12       61.30       70.94      8.74 o 
   6   2  12      127.78      119.72      9.95 o 
   7   2  12        3.55        3.01      7.68 o 
   8   2  12       33.87       42.97      9.94 o 
   9   2  12       13.39        0.00     12.53 o 
  10   2  12        0.35        0.00     18.56 o 
 -15   3  12       13.39       13.12     13.57 o 
 -14   3  12      186.24      172.95     11.62 o 
 -13   3  12       45.59       50.22      8.94 o 
 -12   3  12        8.86        3.85      6.62 o 
 -11   3  12       52.74       46.75      6.83 o 
 -10   3  12       12.48       12.83      6.05 o 
  -9   3  12       59.43       54.04      6.26 o 
  -8   3  12      165.57      170.88      9.17 o 
  -7   3  12        6.06        9.58      5.11 o 
  -6   3  12      341.87      319.55      8.63 o 
  -5   3  12       75.04       71.86      5.59 o 
  -4   3  12       68.36       77.02      5.54 o 
  -3   3  12        2.94        5.34      4.42 o 
  -2   3  12      385.89      357.75     10.50 o 
  -1   3  12     1031.21     1030.16     13.86 o 
   0   3  12      376.55      342.46     10.13 o 
   1   3  12      436.55      416.53     10.94 o 
   2   3  12        7.04       10.25      5.60 o 
   3   3  12      257.92      235.54      9.16 o 
   4   3  12      694.69      696.79     14.35 o 
   5   3  12      152.15      150.31      8.48 o 
   6   3  12      241.90      216.61     11.81 o 
   7   3  12        0.68        1.21     10.17 o 
   8   3  12       25.70       15.29     15.67 o 
   9   3  12        1.36        0.00     10.89 o 
  10   3  12        0.15       12.71     19.25 o 
 -15   4  12        3.47        0.14     13.52 o 
 -14   4  12       12.19       13.36      8.80 o 
 -13   4  12       28.64       14.84      8.42 o 
 -12   4  12      141.62      137.90     10.14 o 
 -11   4  12       16.05        7.87      6.61 o 
 -10   4  12      121.49      115.78      7.68 o 
  -9   4  12      278.22      266.40     10.21 o 
  -8   4  12        3.27        5.30      5.66 o 
  -7   4  12       34.71       23.25      4.78 o 
  -6   4  12      125.49      130.13      7.17 o 
  -5   4  12       18.30       24.17      4.90 o 
  -4   4  12        1.85        0.00      4.64 o 
  -3   4  12     3863.55     4003.70     42.65 o 
  -2   4  12      770.27      766.96     11.72 o 
  -1   4  12        9.17        4.12      5.43 o 
   0   4  12      130.12      146.97     10.85 o 
   1   4  12      700.60      640.26     13.26 o 
   2   4  12       64.74       67.60      6.57 o 
   3   4  12      536.24      512.60     12.12 o 
   4   4  12        6.59       14.37      6.08 o 
   5   4  12        1.68        1.85      6.64 o 
   6   4  12       62.21       57.04      8.46 o 
   7   4  12        4.62        0.00      7.98 o 
   8   4  12       75.15       73.68     12.98 o 
   9   4  12       39.92       54.22     13.12 o 
  10   4  12       75.41      103.78     27.56 o 
 -15   5  12        6.75        0.00     11.37 o 
 -14   5  12      129.56      132.56     11.86 o 
 -13   5  12      103.07      103.84     16.46 o 
 -12   5  12        5.15       11.80      7.84 o 
 -11   5  12       31.23       22.54      6.52 o 
 -10   5  12      117.14      121.60      7.96 o 
  -9   5  12      238.79      217.19     10.04 o 
  -8   5  12      324.82      328.60     10.62 o 
  -7   5  12      718.70      689.74     13.40 o 
  -6   5  12       30.96       22.11      4.91 o 
  -5   5  12     1247.45     1174.49     15.59 o 
  -4   5  12       42.61       41.85      5.23 o 
  -3   5  12       73.80       72.02      5.41 o 
  -2   5  12        4.18       10.26      5.68 o 
  -1   5  12        3.02        1.07      5.66 o 
   0   5  12       57.68       58.12      6.46 o 
   1   5  12      192.82      196.33      8.57 o 
   2   5  12      320.46      309.27     10.05 o 
   3   5  12      312.56      292.85     10.07 o 
   4   5  12     1237.78     1077.88     18.24 o 
   5   5  12      110.02      118.28      8.13 o 
   6   5  12       10.23       10.81      7.56 o 
   7   5  12       11.37        9.21     10.57 o 
   8   5  12      105.45       93.41     18.93 o 
   9   5  12       64.19       63.71     13.43 o 
 -15   6  12        3.77        0.00      9.16 o 
 -14   6  12       69.42       77.64     10.31 o 
 -13   6  12       12.43       23.20      8.92 o 
 -12   6  12       46.18       42.62      8.65 o 
 -11   6  12        4.14        6.91      6.19 o 
 -10   6  12       16.92        9.06      6.22 o 
  -9   6  12       65.15       55.95      7.00 o 
  -8   6  12      432.02      394.71     10.82 o 
  -7   6  12       15.20       14.74      5.46 o 
  -6   6  12      133.47      124.53      7.73 o 
  -5   6  12       66.89       70.75      5.65 o 
  -4   6  12      232.09      239.53      7.70 o 
  -3   6  12      103.18      120.97      8.90 o 
  -2   6  12     1468.15     1465.75     20.82 o 
  -1   6  12      186.64      212.58     13.51 o 
   0   6  12        3.86        0.58      5.63 o 
   1   6  12      154.77      157.85      9.92 o 
   2   6  12        0.15        6.20      5.59 o 
   3   6  12       34.09       41.25      6.46 o 
   4   6  12        9.02       17.32      6.21 o 
   5   6  12      186.95      199.69     14.14 o 
   6   6  12      243.75      257.02     10.76 o 
   7   6  12       13.98       13.65      8.60 o 
   8   6  12       49.72       40.71     15.58 o 
   9   6  12      101.18      145.50     15.47 o 
 -15   7  12       15.77       14.68      9.67 o 
 -14   7  12       15.09       15.48      9.19 o 
 -13   7  12       46.49       54.28      9.39 o 
 -12   7  12      166.27      165.31     11.02 o 
 -11   7  12       55.11       57.38      8.66 o 
 -10   7  12       58.66       52.81     11.16 o 
  -9   7  12      112.79      132.21      7.85 o 
  -8   7  12      183.80      213.33     10.92 o 
  -7   7  12      116.04       93.92      6.69 o 
  -6   7  12      469.99      465.63     11.04 o 
  -5   7  12       75.12       69.69      6.23 o 
  -4   7  12      409.70      374.70     10.67 o 
  -3   7  12     4163.21     4143.88     41.16 o 
  -2   7  12     1943.43     1856.71     24.61 o 
  -1   7  12      665.72      661.37     13.49 o 
   0   7  12       92.59      114.86      7.51 o 
   1   7  12      503.93      433.74     11.45 o 
   2   7  12       28.41       30.98      6.20 o 
   3   7  12      666.54      670.41     16.48 o 
   4   7  12       79.45       71.85      7.43 o 
   5   7  12      371.93      350.44     11.24 o 
   6   7  12      365.42      370.52     12.02 o 
   7   7  12      146.44      157.39     11.62 o 
   8   7  12        1.34        0.00     12.49 o 
   9   7  12       26.02       10.74     12.08 o 
 -15   8  12      206.77      232.07     14.10 o 
 -14   8  12       31.05       15.22      9.75 o 
 -13   8  12       28.42       30.21     10.73 o 
 -12   8  12        7.44       14.74      8.58 o 
 -11   8  12       16.37        2.61      7.76 o 
 -10   8  12        9.79        9.91      6.06 o 
  -9   8  12      344.09      314.84     10.56 o 
  -8   8  12     1161.56     1072.37     17.62 o 
  -7   8  12        2.86        0.00      5.32 o 
  -6   8  12       47.70       46.26      5.85 o 
  -5   8  12       88.61       98.98      7.78 o 
  -4   8  12      572.41      538.94     10.16 o 
  -3   8  12       59.69       71.78      6.69 o 
  -2   8  12       42.24       46.11      6.42 o 
  -1   8  12      187.30      239.85      9.14 o 
   0   8  12      110.35       99.98      7.16 o 
   1   8  12        1.47        0.00      5.63 o 
   2   8  12      308.45      309.70     13.23 o 
   3   8  12      141.71      123.46      8.02 o 
   4   8  12      163.08      150.86      8.65 o 
   5   8  12      452.41      451.13     13.08 o 
   6   8  12        4.31        5.45      8.30 o 
   7   8  12       15.81        8.81      9.06 o 
   8   8  12        1.18        0.00      8.75 o 
   9   8  12       29.15       30.99     25.56 o 
 -14   9  12       11.15        0.00      9.58 o 
 -13   9  12       30.23       27.66     11.37 o 
 -12   9  12      104.83      104.57     10.32 o 
 -11   9  12       25.70       30.38      8.52 o 
 -10   9  12       87.91       80.28      9.43 o 
  -9   9  12        8.10        6.07      6.04 o 
  -8   9  12      230.23      237.49      9.42 o 
  -7   9  12        0.18        1.15      5.61 o 
  -6   9  12      326.54      306.30      9.94 o 
  -5   9  12       64.97       57.50      6.08 o 
  -4   9  12       77.46       75.29      6.19 o 
  -3   9  12      168.21      170.29      7.92 o 
  -2   9  12     1041.99      938.56     15.95 o 
  -1   9  12      580.97      540.25     12.36 o 
   0   9  12      366.11      349.48     10.77 o 
   1   9  12        7.43        0.59      5.86 o 
   2   9  12       46.87       33.92      6.49 o 
   3   9  12        3.26        1.44      6.02 o 
   4   9  12      169.07      133.60      8.51 o 
   5   9  12       85.94       66.68      8.56 o 
   6   9  12       45.96       58.89      9.26 o 
   7   9  12       25.26       18.90      9.17 o 
   8   9  12       10.30       22.66      9.83 o 
   9   9  12      121.98      102.99     26.13 o 
 -14  10  12      187.10      214.74     13.67 o 
 -13  10  12      138.17      172.39     12.24 o 
 -12  10  12       36.33       37.80      9.10 o 
 -11  10  12       14.47        6.01      8.11 o 
 -10  10  12      141.50      135.92     16.06 o 
  -9  10  12        9.23       13.97      6.24 o 
  -8  10  12        0.00        1.71      5.84 o 
  -7  10  12     1119.12     1052.98     17.51 o 
  -6  10  12      136.23      126.12      8.24 o 
  -5  10  12       31.81       33.66      5.76 o 
  -4  10  12        3.42        5.22      4.99 o 
  -3  10  12      322.14      269.13     16.86 o 
  -2  10  12      243.63      230.33      9.06 o 
  -1  10  12      148.08      144.19      7.82 o 
   0  10  12      172.28      162.15      8.25 o 
   1  10  12       58.17       56.25      6.77 o 
   2  10  12      227.84      174.75     10.65 o 
   3  10  12      397.96      364.32     11.45 o 
   4  10  12       35.68       41.44      7.20 o 
   5  10  12       62.50       48.65      8.92 o 
   6  10  12        3.48       12.42      8.58 o 
   7  10  12       39.29       55.85     10.17 o 
   8  10  12        0.71       11.70      9.54 o 
 -14  11  12        9.21        0.00      9.35 o 
 -13  11  12       44.90       36.58     10.08 o 
 -12  11  12      126.53      137.54     15.47 o 
 -11  11  12       47.22       33.92      8.76 o 
 -10  11  12      263.51      259.75     15.22 o 
  -9  11  12       73.60       90.89      9.49 o 
  -8  11  12        2.53        0.21      5.85 o 
  -7  11  12       61.70       50.91      6.67 o 
  -6  11  12     1839.58     1753.23     24.05 o 
  -5  11  12      895.90      868.16     15.06 o 
  -4  11  12      117.34      133.31      9.10 o 
  -3  11  12       11.78        0.00      7.71 o 
  -2  11  12      135.06      129.00      9.05 o 
  -1  11  12        2.53        3.70      5.84 o 
   0  11  12      237.97      194.26      8.92 o 
   1  11  12      934.81      887.11     21.26 o 
   2  11  12      100.75       80.92      7.39 o 
   3  11  12        8.53        4.71      6.25 o 
   4  11  12        9.30       11.31      6.47 o 
   5  11  12        4.47       12.41      8.23 o 
   6  11  12       94.74       78.85     10.18 o 
   7  11  12        1.68        0.00      8.77 o 
   8  11  12        3.66        0.59     10.42 o 
 -14  12  12        3.22        0.00      9.09 o 
 -13  12  12        1.20        0.00      9.11 o 
 -12  12  12      200.58      206.21     13.00 o 
 -11  12  12       19.31       18.70      8.57 o 
 -10  12  12       18.62       17.70      9.59 o 
  -9  12  12       17.29       19.40      8.03 o 
  -8  12  12      228.67      223.23      9.88 o 
  -7  12  12       48.29       49.87      6.82 o 
  -6  12  12      161.24      132.32      7.81 o 
  -5  12  12        9.98        1.12      5.55 o 
  -4  12  12       70.22       58.53      7.88 o 
  -3  12  12       44.99       41.88      7.45 o 
  -2  12  12      212.52      197.25     11.18 o 
  -1  12  12      852.44      840.22     15.50 o 
   0  12  12     1373.41     1372.88     21.20 o 
   1  12  12        0.31        0.00      6.16 o 
   2  12  12        3.42        0.00      6.15 o 
   3  12  12       63.71       50.87      7.33 o 
   4  12  12      228.25      212.75      9.96 o 
   5  12  12        2.08        4.21      8.05 o 
   6  12  12       60.16       74.43     15.79 o 
   7  12  12       82.44      121.83     21.66 o 
   8  12  12       31.85       30.96     10.49 o 
 -13  13  12        0.34        0.00      9.99 o 
 -12  13  12       33.92       42.95     11.89 o 
 -11  13  12      179.74      174.63     12.04 o 
 -10  13  12      115.40      111.76     10.47 o 
  -9  13  12        7.39        0.00      7.73 o 
  -8  13  12        0.51        0.00      6.05 o 
  -7  13  12        4.28        2.98      6.02 o 
  -6  13  12      298.45      288.78     10.35 o 
  -5  13  12       56.87       52.66      9.81 o 
  -4  13  12        4.10        0.00      6.82 o 
  -3  13  12       55.65       37.85      7.49 o 
  -2  13  12       55.23       44.98      7.73 o 
  -1  13  12       91.75       73.78      8.71 o 
   0  13  12       95.50       69.37      7.20 o 
   1  13  12       18.17        5.12      6.38 o 
   2  13  12       93.18       94.18      7.81 o 
   3  13  12        0.83        0.00      6.19 o 
   4  13  12       23.58       32.03      8.59 o 
   5  13  12      159.21      145.63     11.31 o 
   6  13  12       12.74        0.00      9.90 o 
   7  13  12       51.54       47.98     10.37 o 
 -13  14  12       81.37       71.79     11.13 o 
 -12  14  12       47.03       46.39     10.12 o 
 -11  14  12       21.98        0.59      8.87 o 
 -10  14  12        2.27        2.06      8.28 o 
  -9  14  12      199.08      200.88     11.88 o 
  -8  14  12        2.82        2.58      7.46 o 
  -7  14  12       21.97       20.05      6.42 o 
  -6  14  12       11.23       14.58      7.16 o 
  -5  14  12       71.83       74.81      8.51 o 
  -4  14  12        5.83        8.12      7.02 o 
  -3  14  12      135.82      134.06     10.88 o 
  -2  14  12        2.71        4.97      7.28 o 
  -1  14  12       47.18       61.02      8.28 o 
   0  14  12      148.55      141.81      9.89 o 
   1  14  12      131.53      167.99      9.22 o 
   2  14  12      131.33      142.84      8.92 o 
   3  14  12       10.52       11.03      6.91 o 
   4  14  12       24.03       42.87     15.85 o 
   5  14  12       44.93       51.72      9.94 o 
   6  14  12        0.02        4.08      9.39 o 
   7  14  12       22.23       25.58     10.25 o 
 -12  15  12      107.53      120.91     11.57 o 
 -11  15  12        5.55        0.00      8.46 o 
 -10  15  12       14.70       19.19      8.88 o 
  -9  15  12       26.16       19.79      8.65 o 
  -8  15  12       58.61       54.52      8.75 o 
  -7  15  12      158.09      186.89      9.39 o 
  -6  15  12       24.05       30.17      7.83 o 
  -5  15  12       49.42       45.24      8.04 o 
  -4  15  12      222.96      214.95     11.29 o 
  -3  15  12      177.38      185.24     10.68 o 
  -2  15  12      391.53      399.38     13.78 o 
  -1  15  12      232.80      259.78     12.10 o 
   0  15  12        0.02        5.11      7.39 o 
   1  15  12       35.75       36.52      7.11 o 
   2  15  12      132.24      112.10      8.47 o 
   3  15  12      144.75      146.30     10.97 o 
   4  15  12       22.39       15.56      9.54 o 
   5  15  12        7.28       10.80      9.12 o 
   6  15  12        7.91        0.81      9.51 o 
   7  15  12       51.23       29.96     10.69 o 
 -12  16  12        3.07        1.37      9.57 o 
 -11  16  12        1.71        0.00      9.48 o 
 -10  16  12       67.74       76.59     12.44 o 
  -9  16  12      192.57      215.35     17.24 o 
  -8  16  12       26.90       25.87      8.69 o 
  -7  16  12       58.68       30.36     10.64 o 
  -6  16  12        8.66       13.22      7.70 o 
  -5  16  12       27.22       28.52      7.74 o 
  -4  16  12       43.24       28.86     11.37 o 
  -3  16  12      436.52      438.45     14.54 o 
  -2  16  12      209.12      224.51     11.78 o 
  -1  16  12       58.71       78.82      9.15 o 
   0  16  12      164.41      195.38     11.35 o 
   1  16  12       15.73       24.42      8.11 o 
   2  16  12       65.36       63.40      8.67 o 
   3  16  12       67.15       68.94      9.36 o 
   4  16  12        5.05       13.44     15.47 o 
   5  16  12       11.89       31.62      9.78 o 
   6  16  12       17.04       17.11     10.18 o 
 -11  17  12        2.67       13.55      9.38 o 
 -10  17  12       16.27       20.23      9.47 o 
  -9  17  12        9.03        7.60      9.04 o 
  -8  17  12       32.15       51.83     11.35 o 
  -7  17  12        2.32        0.00      9.31 o 
  -6  17  12       27.98       23.92      7.80 o 
  -5  17  12        1.48        0.00      7.60 o 
  -4  17  12       44.09       42.06      9.41 o 
  -3  17  12       92.69      111.84      9.72 o 
  -2  17  12       15.92       14.13      7.72 o 
  -1  17  12       64.49       65.54      9.11 o 
   0  17  12        9.78        6.74      7.96 o 
   1  17  12        1.57        0.00      7.71 o 
   2  17  12        5.67       18.26      9.78 o 
   3  17  12       29.72       34.77      9.25 o 
   4  17  12       10.79        7.33      9.14 o 
   5  17  12       22.17       37.07     10.06 o 
 -10  18  12       34.34       32.24     10.00 o 
  -9  18  12        4.35        0.00     11.69 o 
  -8  18  12       73.62       62.27     11.92 o 
  -7  18  12       64.75       61.06     11.51 o 
  -6  18  12       35.62       24.32      8.65 o 
  -5  18  12        6.20        5.14      7.91 o 
  -4  18  12       28.84       18.93      8.36 o 
  -3  18  12       16.66       10.28      8.34 o 
  -2  18  12       93.26      117.73     12.51 o 
  -1  18  12       43.63       42.24      8.85 o 
   0  18  12       45.82       38.15      8.83 o 
   1  18  12       10.25       13.56      8.50 o 
   2  18  12       56.33       63.28     11.61 o 
   3  18  12      452.96      552.02     23.97 o 
   4  18  12       37.87       52.35     11.89 o 
   5  18  12      217.97      254.96     14.33 o 
 -10  19  12        0.22        0.87     10.54 o 
  -9  19  12       11.98        0.00     12.77 o 
  -8  19  12       33.48       38.76     11.85 o 
  -7  19  12       37.32       53.32     11.90 o 
  -6  19  12       60.11       41.97     11.89 o 
  -5  19  12       16.03       24.53     13.92 o 
  -4  19  12       39.25       53.19      9.21 o 
  -3  19  12        9.04       20.48      8.58 o 
  -2  19  12        0.31       14.69      8.73 o 
  -1  19  12        0.47        4.48     10.36 o 
   0  19  12       23.44       21.67     13.71 o 
   1  19  12       92.52      101.71     10.41 o 
   2  19  12      235.09      226.36     16.22 o 
   3  19  12        1.70       22.57     11.59 o 
   4  19  12      179.41      194.81     16.93 o 
  -9  20  12        1.52        0.00     10.99 o 
  -8  20  12       86.54       77.55     13.80 o 
  -7  20  12        3.43        0.00     15.68 o 
  -6  20  12       16.78       18.73     10.62 o 
  -5  20  12        4.45        8.51      8.71 o 
  -4  20  12        3.88        0.00      8.29 o 
  -3  20  12       18.97        7.87     13.26 o 
  -2  20  12      172.26      206.62     12.69 o 
  -1  20  12       79.20       72.36     10.10 o 
   0  20  12      188.56      221.37     12.92 o 
   1  20  12        0.53        1.69     13.39 o 
   2  20  12       63.37       55.81     11.84 o 
   3  20  12       55.68       75.51     15.00 o 
  -8  21  12       41.03       38.38     12.30 o 
  -7  21  12      157.96      165.64     28.11 o 
  -6  21  12       32.92       39.78     12.02 o 
  -5  21  12       39.14       71.45     22.82 o 
  -4  21  12        1.07        5.09      8.58 o 
  -3  21  12       62.72       71.10     10.41 o 
  -2  21  12      102.18      111.66     11.25 o 
  -1  21  12       81.20       88.83     10.83 o 
   0  21  12       20.23       30.53     11.12 o 
   1  21  12        6.97       27.52     10.81 o 
   2  21  12        5.80       19.58     11.19 o 
  -6  22  12       45.02       75.68     14.44 o 
  -5  22  12       29.68       53.66     12.34 o 
  -4  22  12        0.41        0.00      8.62 o 
  -3  22  12        6.43        9.96     11.43 o 
  -2  22  12      105.09      142.60     11.98 o 
  -1  22  12       51.89       64.13     10.48 o 
   0  22  12      178.82      209.09     15.66 o 
 -15   0  13       51.69       35.88     19.69 o 
 -13   0  13        0.59        0.00     10.65 o 
 -11   0  13       32.32       30.13     11.74 o 
  -9   0  13       80.55       79.03      8.35 o 
  -7   0  13        4.55       13.67      6.76 o 
  -5   0  13        0.38        3.53      6.75 o 
  -3   0  13      771.00      799.47     17.26 o 
  -1   0  13      497.11      524.62     13.99 o 
   1   0  13     1419.47     1576.32     37.37 o 
   3   0  13      188.34      194.70     15.44 o 
   5   0  13      102.24       96.87     13.23 o 
   7   0  13       24.38        4.65     12.05 o 
   9   0  13      220.18      171.10     33.69 o 
 -15   1  13       49.71       71.90     15.31 o 
 -14   1  13        4.42        0.00     11.75 o 
 -13   1  13        4.67        4.38      7.85 o 
 -12   1  13        3.35        0.00      6.10 o 
 -11   1  13       97.97      124.46      8.69 o 
 -10   1  13        6.09        9.08      5.11 o 
  -9   1  13       33.45       38.33      5.58 o 
  -8   1  13      106.14      121.13      8.16 o 
  -7   1  13      477.37      433.45      9.61 o 
  -6   1  13       56.02       80.35      5.79 o 
  -5   1  13        0.48        0.00      4.70 o 
  -4   1  13      131.00      140.46      6.42 o 
  -3   1  13      143.47      127.81      6.21 o 
  -2   1  13      234.43      203.77      7.09 o 
  -1   1  13      579.98      511.70     10.44 o 
   0   1  13        2.41        0.00      5.31 o 
   1   1  13      798.63      756.65     14.06 o 
   2   1  13       46.65       34.30      6.05 o 
   3   1  13      111.24      104.07      9.02 o 
   4   1  13        0.02        2.89      7.42 o 
   5   1  13      113.12      105.95      9.58 o 
   6   1  13        5.39        0.00     13.77 o 
   7   1  13       98.36       98.48     13.26 o 
   8   1  13       36.52       52.60      9.56 o 
   9   1  13       22.49       15.14     21.44 o 
 -15   2  13        3.14        4.91     12.98 o 
 -14   2  13       88.34      115.99     12.69 o 
 -13   2  13       14.28        0.00      9.32 o 
 -12   2  13       94.45      106.78      8.15 o 
 -11   2  13       14.48       11.29      6.31 o 
 -10   2  13      341.72      307.27     10.30 o 
  -9   2  13      704.47      691.09     12.15 o 
  -8   2  13       29.88        7.35      4.75 o 
  -7   2  13      329.43      324.34      8.62 o 
  -6   2  13      291.51      315.33      8.57 o 
  -5   2  13       76.32       98.47      6.56 o 
  -4   2  13       11.60        0.87      4.88 o 
  -3   2  13       32.22       16.99      4.95 o 
  -2   2  13      273.15      262.21      7.70 o 
  -1   2  13      450.45      467.32      9.89 o 
   0   2  13      259.97      256.54      9.20 o 
   1   2  13      345.31      325.48      9.87 o 
   2   2  13       30.37       39.14      6.09 o 
   3   2  13      781.91      778.86     14.81 o 
   4   2  13      273.70      272.78     17.31 o 
   5   2  13       25.54       19.08      8.17 o 
   6   2  13      140.99      153.38     10.72 o 
   7   2  13      256.04      277.71     21.73 o 
   8   2  13      106.09      102.29     13.80 o 
   9   2  13       79.94       49.09     13.29 o 
 -15   3  13        6.24        0.00     13.77 o 
 -14   3  13      105.04       87.84     12.39 o 
 -13   3  13       65.45       92.27     10.78 o 
 -12   3  13       15.54       12.38      6.52 o 
 -11   3  13       94.30       86.92      7.69 o 
 -10   3  13      943.23      955.19     16.69 o 
  -9   3  13      130.34      117.12      7.55 o 
  -8   3  13      458.76      431.02     15.30 o 
  -7   3  13       66.39       48.45      5.71 o 
  -6   3  13      997.49     1000.75     14.26 o 
  -5   3  13       38.68       35.60      5.14 o 
  -4   3  13       23.27        6.48      4.92 o 
  -3   3  13      893.83      870.04     13.03 o 
  -2   3  13        0.00        5.70      4.42 o 
  -1   3  13     1131.50     1092.07     17.40 o 
   0   3  13        2.94        7.14      5.83 o 
   1   3  13      290.12      280.79     12.71 o 
   2   3  13        0.00       13.82      7.24 o 
   3   3  13      284.34      280.40      9.88 o 
   4   3  13       75.76       68.99      8.87 o 
   5   3  13     1452.50     1415.77     28.23 o 
   6   3  13      123.34      104.99      9.91 o 
   7   3  13      198.28      220.48     24.36 o 
   8   3  13       20.13        7.91     12.11 o 
   9   3  13       45.41       31.44     12.50 o 
 -15   4  13        7.38        0.00     11.92 o 
 -14   4  13        0.12        0.00      8.37 o 
 -13   4  13       25.51       22.20     11.62 o 
 -12   4  13        3.62        0.00      6.46 o 
 -11   4  13       84.43       80.33      7.66 o 
 -10   4  13      106.77      135.03      8.51 o 
  -9   4  13     1216.74     1153.41     18.24 o 
  -8   4  13      301.05      244.90     10.75 o 
  -7   4  13      232.57      186.87      7.07 o 
  -6   4  13      367.47      385.03     11.09 o 
  -5   4  13       64.91       76.38      5.84 o 
  -4   4  13       74.07       68.87      5.69 o 
  -3   4  13      618.14      579.89     10.64 o 
  -2   4  13      783.42      778.50     14.59 o 
  -1   4  13      107.29      130.48      7.61 o 
   0   4  13     1241.63     1221.07     18.92 o 
   1   4  13      413.44      402.69     10.88 o 
   2   4  13      902.08      904.02     16.13 o 
   3   4  13      124.91       91.74      7.48 o 
   4   4  13      184.80      191.38      9.18 o 
   5   4  13      713.97      700.87     19.39 o 
   6   4  13        8.22        6.11      7.90 o 
   7   4  13       58.52       39.63      9.54 o 
   8   4  13        3.03        0.00     11.27 o 
   9   4  13      141.53      144.32     17.24 o 
 -15   5  13        5.92        0.00     12.19 o 
 -14   5  13        7.90       10.51      8.74 o 
 -13   5  13      262.45      270.64     14.27 o 
 -12   5  13      182.29      174.83     11.09 o 
 -11   5  13       86.07       87.52      9.15 o 
 -10   5  13        0.14        0.00      5.97 o 
  -9   5  13       13.96       15.30      6.00 o 
  -8   5  13       62.57       66.26      9.47 o 
  -7   5  13        1.04       11.87      5.48 o 
  -6   5  13       23.89       34.23      5.09 o 
  -5   5  13        6.82        1.69      4.75 o 
  -4   5  13      132.15      148.45      8.28 o 
  -3   5  13      405.42      331.82      8.29 o 
  -2   5  13       14.07       23.80      6.13 o 
  -1   5  13      514.43      483.27     11.85 o 
   0   5  13        2.74        2.12      5.72 o 
   1   5  13      349.50      320.24     11.65 o 
   2   5  13        6.63        0.00      5.52 o 
   3   5  13      409.97      359.67     11.04 o 
   4   5  13      273.44      281.28     10.64 o 
   5   5  13      142.22      139.93      8.82 o 
   6   5  13      443.89      487.52     15.77 o 
   7   5  13      132.77      152.71     21.66 o 
   8   5  13       26.18       34.03     16.63 o 
   9   5  13       21.56       22.79     12.72 o 
 -15   6  13        0.01        0.00      9.76 o 
 -14   6  13       18.19        8.20      9.01 o 
 -13   6  13        4.77        0.00      8.21 o 
 -12   6  13       15.70       21.78      8.50 o 
 -11   6  13        2.34        2.33      6.29 o 
 -10   6  13       50.74       38.59      6.55 o 
  -9   6  13      631.64      661.78     13.92 o 
  -8   6  13        0.51        0.00      5.22 o 
  -7   6  13      295.23      244.98      9.06 o 
  -6   6  13       12.88        8.94      5.89 o 
  -5   6  13       21.29       20.25      5.02 o 
  -4   6  13      226.52      197.28      7.17 o 
  -3   6  13       49.94       47.47      6.45 o 
  -2   6  13        9.95        7.52      5.97 o 
  -1   6  13      476.14      459.21     11.62 o 
   0   6  13       48.89       50.88      6.54 o 
   1   6  13       22.07        9.73      5.73 o 
   2   6  13        1.22        0.00      5.73 o 
   3   6  13      181.55      177.66      8.88 o 
   4   6  13      542.25      519.87     14.35 o 
   5   6  13       18.20        7.85      6.63 o 
   6   6  13      169.50      164.17      9.41 o 
   7   6  13        4.37       14.85     11.56 o 
   8   6  13        6.12       30.66     12.39 o 
   9   6  13      117.84      119.75     19.32 o 
 -15   7  13       42.96       30.48      9.75 o 
 -14   7  13        2.23        8.95      9.25 o 
 -13   7  13       49.93       49.56     12.13 o 
 -12   7  13      436.19      443.80     15.22 o 
 -11   7  13       22.98       28.95      8.59 o 
 -10   7  13       57.87       60.73      7.47 o 
  -9   7  13       25.24       16.30      6.20 o 
  -8   7  13      550.72      498.73     11.99 o 
  -7   7  13       62.19       55.33      6.30 o 
  -6   7  13       17.95       11.73      5.46 o 
  -5   7  13       86.90       88.88      6.49 o 
  -4   7  13      360.79      327.43      8.53 o 
  -3   7  13      293.79      280.42      9.82 o 
  -2   7  13      856.67      830.31     15.20 o 
  -1   7  13      668.57      632.80     15.49 o 
   0   7  13       41.32       38.79      6.29 o 
   1   7  13       19.26       15.60      7.63 o 
   2   7  13       50.64       49.32      6.85 o 
   3   7  13      349.46      316.69     10.65 o 
   4   7  13      509.41      501.33     13.24 o 
   5   7  13        0.43        8.37      6.52 o 
   6   7  13      108.99       99.52     10.55 o 
   7   7  13        0.37        0.00     11.19 o 
   8   7  13       11.07        5.02     12.21 o 
 -14   8  13        3.69       10.22      9.27 o 
 -13   8  13       46.60       41.38     12.25 o 
 -12   8  13        1.57        0.00      7.82 o 
 -11   8  13       17.74       30.43      8.47 o 
 -10   8  13      365.06      338.75     11.12 o 
  -9   8  13      143.23      119.26      7.92 o 
  -8   8  13       62.56       72.04      6.91 o 
  -7   8  13      124.54      129.91      7.58 o 
  -6   8  13      192.14      178.29      8.06 o 
  -5   8  13      632.14      590.39     12.17 o 
  -4   8  13       98.97      106.26      9.14 o 
  -3   8  13      267.34      268.02      9.68 o 
  -2   8  13      667.46      609.04     13.07 o 
  -1   8  13      954.97      881.39     15.82 o 
   0   8  13        2.65        0.00      8.79 o 
   1   8  13      151.79      126.38      8.02 o 
   2   8  13      136.49      143.05      8.93 o 
   3   8  13       16.92       12.30      6.37 o 
   4   8  13       59.75       65.96      7.56 o 
   5   8  13        1.35        0.00      6.57 o 
   6   8  13      190.90      159.00     11.58 o 
   7   8  13       42.88       75.89     16.67 o 
   8   8  13        3.54        0.00     17.66 o 
 -14   9  13        0.19        1.83      9.40 o 
 -13   9  13      174.47      164.97     12.15 o 
 -12   9  13       24.52       18.77      8.90 o 
 -11   9  13       17.04        3.72      7.71 o 
 -10   9  13       38.40       32.10      7.12 o 
  -9   9  13        2.70        0.00      5.99 o 
  -8   9  13       22.99       29.62      6.34 o 
  -7   9  13        2.29        0.00      5.34 o 
  -6   9  13      681.48      667.05     16.29 o 
  -5   9  13        0.04        0.29      5.36 o 
  -4   9  13       29.61       29.07      6.96 o 
  -3   9  13      217.68      198.79      9.84 o 
  -2   9  13      208.10      228.06     13.44 o 
  -1   9  13        3.67        8.60      6.51 o 
   0   9  13        1.06        0.00      6.17 o 
   1   9  13      250.04      235.36      9.65 o 
   2   9  13       64.51       76.49      7.40 o 
   3   9  13       76.62       77.84      8.57 o 
   4   9  13        1.38        3.20      6.39 o 
   5   9  13        0.92        0.00      6.40 o 
   6   9  13       21.80       13.85      8.91 o 
   7   9  13        4.23        0.00      8.97 o 
   8   9  13       37.03       18.97     19.74 o 
 -14  10  13      122.95      134.91     12.36 o 
 -13  10  13        0.14        0.00      8.65 o 
 -12  10  13       46.28       38.00      9.47 o 
 -11  10  13        0.48        0.00      8.15 o 
 -10  10  13       70.45       62.55      9.08 o 
  -9  10  13       16.68        7.44      6.31 o 
  -8  10  13       70.14       59.70      6.89 o 
  -7  10  13      142.52      129.88      7.87 o 
  -6  10  13       68.21       72.99      7.91 o 
  -5  10  13      170.41      159.23     10.47 o 
  -4  10  13      370.05      368.02     12.40 o 
  -3  10  13       46.27       44.20      7.24 o 
  -2  10  13      216.29      212.57      9.02 o 
  -1  10  13     1113.41     1017.81     17.46 o 
   0  10  13      263.05      274.51     12.31 o 
   1  10  13      375.70      417.30     12.05 o 
   2  10  13      609.21      609.45     14.24 o 
   3  10  13        8.56        0.00      6.30 o 
   4  10  13        4.50        0.00      6.38 o 
   5  10  13       28.51       26.08      8.86 o 
   6  10  13      342.72      344.01     14.92 o 
   7  10  13       42.51       47.95      9.93 o 
   8  10  13       97.66      102.36     11.67 o 
 -14  11  13       11.02       12.84      9.62 o 
 -13  11  13        0.49        0.00      8.76 o 
 -12  11  13        0.33        0.43      8.72 o 
 -11  11  13      131.11      135.72     19.01 o 
 -10  11  13       73.70       60.98      9.20 o 
  -9  11  13      341.81      395.39     12.80 o 
  -8  11  13       59.95       53.51      6.84 o 
  -7  11  13       80.46       82.18      7.18 o 
  -6  11  13      179.15      180.31      8.46 o 
  -5  11  13       16.13       18.37      6.99 o 
  -4  11  13       15.50       18.74      9.79 o 
  -3  11  13       13.52       14.22      7.11 o 
  -2  11  13       41.00       47.41      7.60 o 
  -1  11  13      226.86      202.01      9.16 o 
   0  11  13      123.36      126.59      9.05 o 
   1  11  13       17.25        6.41      6.28 o 
   2  11  13        0.29        0.00      6.31 o 
   3  11  13       20.67       22.40      6.68 o 
   4  11  13       10.83       15.91      6.98 o 
   5  11  13        0.69        4.13      8.67 o 
   6  11  13       58.37       58.85     11.75 o 
   7  11  13       10.09       11.60      9.83 o 
 -13  12  13       25.69       27.85      9.92 o 
 -12  12  13       69.15       45.75      9.85 o 
 -11  12  13       20.72        1.78      9.54 o 
 -10  12  13       86.54      101.65     10.06 o 
  -9  12  13        4.55        9.21      7.69 o 
  -8  12  13       30.81        8.20      6.26 o 
  -7  12  13      103.58      111.14      7.86 o 
  -6  12  13       86.82       87.52      8.66 o 
  -5  12  13      689.78      685.71     16.88 o 
  -4  12  13       71.51       75.12      8.31 o 
  -3  12  13      164.98      153.00      9.68 o 
  -2  12  13     2199.51     2172.44     32.80 o 
  -1  12  13      151.87      136.41      9.52 o 
   0  12  13        0.43        3.78      6.27 o 
   1  12  13        5.98       12.97      6.57 o 
   2  12  13        0.57        0.00      7.17 o 
   3  12  13       19.04       15.80      6.92 o 
   4  12  13       13.13       18.37      8.77 o 
   5  12  13       12.95       22.79      9.22 o 
   6  12  13       83.53       91.19     10.91 o 
   7  12  13        0.08        0.00      9.54 o 
 -13  13  13        0.06        0.00     13.74 o 
 -12  13  13       13.59       21.58      9.68 o 
 -11  13  13        6.37        7.69      8.78 o 
 -10  13  13       21.88       40.37      9.16 o 
  -9  13  13       19.54       33.80      8.58 o 
  -8  13  13      100.35       94.14      7.69 o 
  -7  13  13        3.48        7.22      6.20 o 
  -6  13  13      148.86      129.70      9.60 o 
  -5  13  13       11.13       13.52      8.21 o 
  -4  13  13        7.02        1.15      6.99 o 
  -3  13  13       68.21       45.79      8.34 o 
  -2  13  13       87.10      100.93      9.15 o 
  -1  13  13       69.98       63.28      8.52 o 
   0  13  13        0.72       10.09      7.29 o 
   1  13  13      115.76       98.78      8.07 o 
   2  13  13        4.67        0.00      6.27 o 
   3  13  13      255.94      302.84     11.57 o 
   4  13  13       15.21       18.27      9.85 o 
   5  13  13        0.21        0.00      8.64 o 
   6  13  13       19.27       23.57      9.51 o 
   7  13  13        5.04        3.18      9.66 o 
 -12  14  13       21.97        2.44      9.44 o 
 -11  14  13       20.04       16.51     12.38 o 
 -10  14  13       12.59       22.36      8.91 o 
  -9  14  13       51.51       60.26      9.27 o 
  -8  14  13        3.92        0.00      7.64 o 
  -7  14  13        0.01        0.00     11.05 o 
  -6  14  13       32.01       21.28      7.46 o 
  -5  14  13      291.80      275.97     12.19 o 
  -4  14  13        8.81        0.00      6.94 o 
  -3  14  13      317.38      320.22     18.04 o 
  -2  14  13      163.67      160.04     10.24 o 
  -1  14  13        1.05        4.37      7.64 o 
   0  14  13        7.40       17.90      7.56 o 
   1  14  13       84.71       96.21      8.14 o 
   2  14  13       16.34       21.16      7.01 o 
   3  14  13       73.75       56.37      9.30 o 
   4  14  13        4.64        8.76      8.86 o 
   5  14  13      111.80       86.71     10.65 o 
   6  14  13        2.21        0.00      9.19 o 
 -12  15  13        1.13        2.07     11.59 o 
 -11  15  13       30.15       17.14      9.36 o 
 -10  15  13       64.44       79.67     10.22 o 
  -9  15  13      142.04      140.02     11.21 o 
  -8  15  13        8.96        3.29      9.63 o 
  -7  15  13        2.71        0.00      7.33 o 
  -6  15  13        0.68        0.00      7.28 o 
  -5  15  13        0.54        8.30      7.63 o 
  -4  15  13       18.71       15.80      7.65 o 
  -3  15  13       23.97       24.19      7.85 o 
  -2  15  13       96.19      105.57      9.60 o 
  -1  15  13      102.75      100.23      9.56 o 
   0  15  13      156.54      163.96     10.75 o 
   1  15  13        6.23       11.52      8.13 o 
   2  15  13        2.60        0.00      6.72 o 
   3  15  13       81.63       98.17     10.34 o 
   4  15  13      233.26      292.89     14.22 o 
   5  15  13       34.95       34.15     10.86 o 
   6  15  13       48.83       47.54     10.68 o 
 -11  16  13       18.87        9.03      9.38 o 
 -10  16  13       23.14       38.59     11.16 o 
  -9  16  13        8.42        9.59     10.54 o 
  -8  16  13       80.60       84.00     12.17 o 
  -7  16  13      118.93      133.99     10.43 o 
  -6  16  13        4.42        8.70      9.22 o 
  -5  16  13       88.20       91.78     12.47 o 
  -4  16  13      157.22      156.17     10.71 o 
  -3  16  13      200.94      217.94     11.73 o 
  -2  16  13        2.95        0.74      7.45 o 
  -1  16  13       32.37       23.30     11.37 o 
   0  16  13       41.65       51.83      8.81 o 
   1  16  13        1.14        0.00      7.94 o 
   2  16  13       58.46       63.19      9.14 o 
   3  16  13      205.52      182.69     12.30 o 
   4  16  13       64.38       64.96     11.18 o 
   5  16  13       52.48       58.40     12.82 o 
 -11  17  13       31.22       44.78     10.36 o 
 -10  17  13       14.12        1.94     11.49 o 
  -9  17  13       15.77        0.00     10.63 o 
  -8  17  13        4.66        0.00      9.73 o 
  -7  17  13       89.24       78.05     12.31 o 
  -6  17  13        9.33        3.57      7.74 o 
  -5  17  13       59.56       57.23      8.96 o 
  -4  17  13        0.15        0.00      8.07 o 
  -3  17  13       84.54       68.48     11.43 o 
  -2  17  13      225.42      229.56     12.21 o 
  -1  17  13      146.19      159.91     11.22 o 
   0  17  13       10.28       11.25      8.87 o 
   1  17  13       18.34       29.87      8.74 o 
   2  17  13        1.95        6.63     10.04 o 
   3  17  13        3.11       17.80     10.77 o 
   4  17  13      104.75      112.60     13.34 o 
 -10  18  13       57.73       70.60     12.93 o 
  -9  18  13       37.34       36.16     17.78 o 
  -8  18  13        3.87        0.00     14.95 o 
  -7  18  13       20.02       19.04     10.67 o 
  -6  18  13       22.28       30.10      8.95 o 
  -5  18  13        0.54        9.11      9.16 o 
  -4  18  13       67.41       66.09      9.42 o 
  -3  18  13        7.59       16.14      8.48 o 
  -2  18  13       26.76       34.09      8.79 o 
  -1  18  13       76.19       78.31      9.69 o 
   0  18  13       90.63      101.22     10.40 o 
   1  18  13       47.60       69.26     13.01 o 
   2  18  13      212.87      226.97     15.62 o 
   3  18  13        9.09       32.14     11.92 o 
   4  18  13        1.24       22.87     11.37 o 
  -9  19  13        0.42        0.00     10.40 o 
  -8  19  13        2.46        0.00     11.68 o 
  -7  19  13      155.93      192.20     15.55 o 
  -6  19  13        2.66        0.00      9.99 o 
  -5  19  13       70.65       95.55     11.18 o 
  -4  19  13      103.87      114.22     10.84 o 
  -3  19  13        0.16        0.00     11.05 o 
  -2  19  13       78.09       85.32     12.06 o 
  -1  19  13       64.17       83.95     10.28 o 
   0  19  13       70.39       90.68     10.65 o 
   1  19  13       82.39       96.59     14.93 o 
   2  19  13       80.53       65.85     12.27 o 
   3  19  13        0.17       20.17     14.04 o 
  -8  20  13        1.20        0.00     10.79 o 
  -7  20  13        2.89        5.48     11.12 o 
  -6  20  13       78.10       81.65     14.28 o 
  -5  20  13        2.32       12.85      8.93 o 
  -4  20  13       77.11      116.16     17.81 o 
  -3  20  13      147.09      149.17     11.66 o 
  -2  20  13        0.74        0.00      8.48 o 
  -1  20  13      198.90      226.23     13.32 o 
   0  20  13      165.15      148.03     11.77 o 
   1  20  13        1.61        0.00      9.93 o 
   2  20  13       25.78       37.36     11.73 o 
  -6  21  13        0.78        5.91     16.66 o 
  -5  21  13       84.77       99.17     22.34 o 
  -4  21  13       38.89       47.45      9.79 o 
  -3  21  13       53.30       62.54      9.93 o 
  -2  21  13       87.67       73.81     10.44 o 
  -1  21  13       78.31       76.76     10.72 o 
   0  21  13        0.04       21.94     10.79 o 
  -4  22  13        5.20        0.00     10.31 o 
  -3  22  13       33.30       37.55     12.13 o 
 -14   0  14        4.74       10.94     18.38 o 
 -12   0  14       20.39        4.16     10.52 o 
 -10   0  14      463.87      486.35     15.62 o 
  -8   0  14      872.13      809.66     23.28 o 
  -6   0  14      395.73      305.50     12.20 o 
  -4   0  14     1815.94     1890.89     46.61 o 
  -2   0  14      210.65      229.29     10.57 o 
   0   0  14     2601.03     2548.49     52.29 o 
   2   0  14     2654.55     2566.75     53.96 o 
   4   0  14      320.56      309.39     22.97 o 
   6   0  14       94.88      115.01     19.69 o 
   8   0  14       10.43       16.48     17.94 o 
 -15   1  14        2.45        0.00     12.51 o 
 -14   1  14        4.58        0.00     13.72 o 
 -13   1  14      185.13      210.50     11.90 o 
 -12   1  14      222.58      239.47     11.70 o 
 -11   1  14      215.74      224.32     14.76 o 
 -10   1  14       50.11       68.46      6.97 o 
  -9   1  14      108.92      106.53      6.53 o 
  -8   1  14       76.85       96.62      6.72 o 
  -7   1  14      478.59      353.34      9.05 o 
  -6   1  14       16.84        7.62      4.76 o 
  -5   1  14        8.89       10.67      4.86 o 
  -4   1  14      285.73      287.72      8.48 o 
  -3   1  14        1.98        0.00      4.52 o 
  -2   1  14      252.62      262.32      7.74 o 
  -1   1  14      631.56      599.98     12.72 o 
   0   1  14      280.92      295.60      9.54 o 
   1   1  14      842.19      855.79     18.68 o 
   2   1  14        0.69        0.00      7.72 o 
   3   1  14      531.81      533.53     16.22 o 
   4   1  14      104.21       94.89      9.65 o 
   5   1  14      241.88      219.52     12.23 o 
   6   1  14       32.59       27.57      8.75 o 
   7   1  14        0.10        0.00      8.31 o 
   8   1  14        0.71        0.00     11.10 o 
 -15   2  14       55.52       45.32     15.15 o 
 -14   2  14       15.59       34.65     22.81 o 
 -13   2  14      514.76      537.18     26.15 o 
 -12   2  14       46.91       54.20      7.45 o 
 -11   2  14      110.96      109.73      9.79 o 
 -10   2  14       30.55       17.49      6.17 o 
  -9   2  14      304.83      299.64     14.56 o 
  -8   2  14       24.66       29.07      5.36 o 
  -7   2  14      153.25      122.59      6.39 o 
  -6   2  14      513.79      442.11      9.57 o 
  -5   2  14      417.32      482.52     10.12 o 
  -4   2  14      268.87      257.07      8.00 o 
  -3   2  14       24.36       26.84      5.02 o 
  -2   2  14      938.13      946.67     22.53 o 
  -1   2  14     1845.72     1789.75     24.17 o 
   0   2  14     1890.36     1887.09     37.92 o 
   1   2  14        8.77        4.76      5.61 o 
   2   2  14      108.43      104.55     12.13 o 
   3   2  14       70.58       49.87      8.27 o 
   4   2  14       20.65       24.29      8.40 o 
   5   2  14      264.57      246.29     12.76 o 
   6   2  14       10.80        5.99      8.16 o 
   7   2  14       44.17       41.70      9.73 o 
   8   2  14       43.55       39.83     12.65 o 
 -15   3  14       49.09       56.45     14.99 o 
 -14   3  14       26.39       15.51     10.66 o 
 -13   3  14      158.54      182.04     16.71 o 
 -12   3  14       33.65       26.24      6.97 o 
 -11   3  14        1.45        0.00      6.01 o 
 -10   3  14       60.63       51.51      6.84 o 
  -9   3  14       19.98        7.25      5.95 o 
  -8   3  14       85.53       80.82      6.82 o 
  -7   3  14       50.52       49.57      7.39 o 
  -6   3  14       69.46       38.38      5.29 o 
  -5   3  14      246.08      275.56     10.47 o 
  -4   3  14      255.40      248.27      9.86 o 
  -3   3  14        5.22        0.86      4.58 o 
  -2   3  14      300.76      284.69      9.99 o 
  -1   3  14      708.28      706.14     13.96 o 
   0   3  14      639.36      635.62     13.39 o 
   1   3  14      394.30      373.47     11.07 o 
   2   3  14        5.60        7.46      5.97 o 
   3   3  14       50.19       63.42      9.02 o 
   4   3  14     1138.87     1159.96     23.36 o 
   5   3  14      230.18      227.38     12.63 o 
   6   3  14      214.06      225.84     12.92 o 
   7   3  14        4.23        0.00     10.41 o 
   8   3  14        1.06        0.00     12.62 o 
 -15   4  14        0.26        0.00     10.42 o 
 -14   4  14       11.14        7.80     10.61 o 
 -13   4  14      169.62      189.23     11.79 o 
 -12   4  14        7.39        0.00      7.54 o 
 -11   4  14      113.94      118.96      8.36 o 
 -10   4  14       90.51       71.43      7.19 o 
  -9   4  14       23.99       23.02      6.20 o 
  -8   4  14       53.57       43.00      6.20 o 
  -7   4  14       19.54       14.38      5.55 o 
  -6   4  14        2.64        4.76      4.74 o 
  -5   4  14      626.97      661.46     11.53 o 
  -4   4  14        0.10        6.14      4.78 o 
  -3   4  14      155.20      134.50      7.81 o 
  -2   4  14      641.84      583.46     12.83 o 
  -1   4  14      826.52      807.17     19.41 o 
   0   4  14       25.54       30.34      6.13 o 
   1   4  14      503.73      469.54     12.05 o 
   2   4  14      808.47      802.40     19.25 o 
   3   4  14      201.46      200.23      9.25 o 
   4   4  14     1586.64     1664.81     29.19 o 
   5   4  14      774.36      803.16     19.92 o 
   6   4  14        2.42        0.00      8.31 o 
   7   4  14       95.76       88.62     13.93 o 
   8   4  14        4.01        0.00     11.76 o 
 -15   5  14       37.28       31.62     17.10 o 
 -14   5  14        1.11        0.00      8.91 o 
 -13   5  14        0.79        0.00      8.07 o 
 -12   5  14       83.13      104.48      9.92 o 
 -11   5  14      150.39      155.10      8.76 o 
 -10   5  14     1185.55     1190.71     19.50 o 
  -9   5  14       21.96       21.49      6.15 o 
  -8   5  14      200.41      148.60      7.91 o 
  -7   5  14      121.74      112.84      7.23 o 
  -6   5  14       16.30       26.81      5.68 o 
  -5   5  14      210.65      229.34     11.61 o 
  -4   5  14      406.53      413.45      9.39 o 
  -3   5  14      923.89      906.15     15.80 o 
  -2   5  14       72.52       68.07      6.73 o 
  -1   5  14      110.72       91.33      7.18 o 
   0   5  14      217.83      236.09     12.45 o 
   1   5  14      171.47      158.20     10.44 o 
   2   5  14       36.59       42.93      6.78 o 
   3   5  14       54.90       46.61      7.22 o 
   4   5  14     1213.49     1239.46     24.36 o 
   5   5  14      245.91      209.82     12.04 o
[truncated: 93,103 more chars]
